# Supplementary material for: Mitochondrial Electron Transport Is the Cellular Target of the Oncology Drug Elesclomol
Source: PLoS One. 2012 Jan 11;7(1):e29798. doi: 10.1371/journal.pone.0029798 (PMC3256171; doi:10.1371/journal.pone.0029798)
Supplement: Table S1 — Growth responses of individual mutant strains to treatment with elesclomol. Sub-MIC doses of 300 or 400 nM elesclomol-Cu were used to treat en masse the collection of deletion strains as described in the Materials and Methods. Three biological replicates were performed at each dose. An analysis of the fitness data (the log2 ratio of the normalized strain signal in treatment vs. DMSO control) showed that the results were similar for both drug concentrations, so all six datasets were combined by averaging the log2 ratios to yield the single set of responses reported in the Table. These averaged fitness values were used for all analyses presented in the paper. (XLSX) [file pone.0029798.s003.xlsx]

## Sheet: elescomol
strain	Gene	log2	MITO	NO	mitoL	resp	metal	trna	trans	MGM	transp	splice	stress	het	Description	GO_function	GO_process	GO_component
YGL165C::chr7_2	CUP2	4.24193	y				y								Partially overlaps the verified ORF CUP2/YGL166W	DNA binding (IEA); copper ion binding (IEA); ligand-regulated transcription factor activity (ISS, IMP); metal ion binding (IEA); sequence-specific DNA binding transcription factor activity (IEA)	autophagy (RCA); regulation of transcription (IEA); regulation of transcription, DNA-dependent (IEA); response to copper ion (IMP); transcription (IEA); transcription initiation from RNA polymerase II promoter (IMP, ISS)	nucleus (IEA, IDA)
YOR158W::chr15_2	PET123	3.2355	y						y						Mitochondrial ribosomal protein of the small subunit; PET123 exhibits genetic interactions with PET122, which encodes a COX3 mRNA-specific translational activator	structural constituent of ribosome (IPI)	ER-nucleus signaling pathway (RCA); mitochondrial translation (IC)	mitochondrial small ribosomal subunit (IPI); mitochondrion (IDA, IEA); ribonucleoprotein complex (IEA); ribosome (IEA)
YOL027C::chr15_5	MDM38	3.17298	y		y										Mitochondrial inner membrane protein, involved in membrane integration of a subset of mitochondrial proteins; required for K+/H+ exchange; associates with mitochondrial ribosomes; human ortholog Letm1 implicated in Wolf-Hirschhorn syndrome	molecular_function (ND)	cellular potassium ion homeostasis (IMP); mitochondrion organization (IMP); potassium ion transport (IMP, IGI); protein insertion into mitochondrial membrane (IMP); proton transport (IGI)	integral to membrane (IEA); membrane (IEA); mitochondrial inner membrane (IEA, IDA); mitochondrial membrane part (RCA); mitochondrion (IDA, IEA)
YML081W::chr13_1b	TDA9	3.12641		y											Putative protein of unknown function; green fluorescent protein (GFP)-fusion protein localizes to the nucleus; YML081w is not an essential gene	DNA binding (IEA); metal ion binding (IEA); nucleic acid binding (IEA); sequence-specific DNA binding (IDA); zinc ion binding (IEA)	biological_process (ND)	intracellular (IEA); nucleus (IEA, IDA)
YER154W::chr00_5	OXA1	3.05705	y		y										Mitochondrial inner membrane insertase, mediates the insertion of both mitochondrial- and nuclear-encoded proteins from the matrix into the inner membrane, interacts with mitochondrial ribosomes; conserved from bacteria to animals	membrane insertase activity (IMP); ribosome binding (IDA)	establishment of protein localization (RCA); intracellular protein transport (RCA); mitochondrial proton-transporting ATP synthase complex assembly (IMP); protein insertion into membrane (IEA); protein insertion into mitochondrial membrane from inner side (IMP, IPI); protein targeting (RCA); protein transport (RCA)	integral to membrane (IEA); membrane (IEA); mitochondrial inner membrane (IEA, IDA); mitochondrial membrane part (RCA); mitochondrion (IDA, IEA)
YGL166W::chr7_2	CUP2	2.92037	y				y								Copper-binding transcription factor; activates transcription of the metallothionein genes CUP1-1 and CUP1-2 in response to elevated copper concentrations	DNA binding (IEA); copper ion binding (IEA); ligand-regulated transcription factor activity (ISS, IMP); metal ion binding (IEA); sequence-specific DNA binding transcription factor activity (IEA)	autophagy (RCA); regulation of transcription (IEA); regulation of transcription, DNA-dependent (IEA); response to copper ion (IMP); transcription (IEA); transcription initiation from RNA polymerase II promoter (IMP, ISS)	nucleus (IEA, IDA)
YDR518W::chr4_8	EUG1	2.76963		y	y										Protein disulfide isomerase of the endoplasmic reticulum lumen, function overlaps with that of Pdi1p; may interact with nascent polypeptides in the ER	isomerase activity (IEA); protein disulfide isomerase activity (IMP, IDA, IEA, ISS, IGI); protein disulfide oxidoreductase activity (IDA, ISS, IGI)	cell redox homeostasis (IEA); protein folding (IGI)	endoplasmic reticulum (IEA, IDA); endoplasmic reticulum lumen (IEA)
YJR116W::chr00_12	TDA4	2.75121		y											Putative protein of unknown function	molecular_function (ND)	biological_process (ND)	cellular_component (ND); integral to membrane (IEA); membrane (IEA)
YMR291W::chr13_5	TDA1	2.732		y											Putative kinase of unknown function; green fluorescent protein (GFP)-fusion protein localizes to the cytoplasm and nucleus; YMR291W is not an essential gene	ATP binding (IEA); kinase activity (IEA); nucleotide binding (IEA); protein kinase activity (IEA, ISS); protein serine/threonine kinase activity (IEA, RCA); transferase activity (IEA)	biological_process (ND); protein phosphorylation (IEA)	cytoplasm (IDA); nucleus (IDA)
YBR151W::chr2_3	APD1	2.7049		y											Protein of unknown function, required for normal localization of actin patches and for normal tolerance of sodium ions and hydrogen peroxide; localizes to both cytoplasm and nucleus	molecular_function (ND)	biological_process (ND)	cytoplasm (IDA, IEA); nucleus (IEA, IDA)
YLR056W::chr12_2	ERG3	2.61275		y		y									C-5 sterol desaturase, catalyzes the introduction of a C-5(6) double bond into episterol, a precursor in ergosterol biosynthesis; mutants are viable, but cannot grow on non-fermentable carbon sources	C-5 sterol desaturase activity (IDA); iron ion binding (IEA); oxidoreductase activity (IEA)	alcohol metabolic process (RCA); cellular lipid metabolic process (RCA); cellular metabolic compound salvage (RCA); ergosterol biosynthetic process (IMP); fatty acid biosynthetic process (IEA); lipid biosynthetic process (IEA); oxidation reduction (IEA); steroid biosynthetic process (IEA); sterol biosynthetic process (IEA)	endoplasmic reticulum (IDA, IEA); endoplasmic reticulum membrane (IEA); integral to membrane (IEA); membrane (IEA)
YHR116W::chr8_2	COX23	2.58155	y			y									Mitochondrial intermembrane space protein that functions in mitochondrial copper homeostasis, essential for functional cytochrome oxidase expression; homologous to Cox17p; contains twin cysteine-x9-cysteine motifs	molecular_function (ND)	mitochondrial respiratory chain complex assembly (IMP); translational elongation (RCA)	cytoplasm (IDA, IEA); mitochondrial intermembrane space (IEA); mitochondrion (IDA, IEA)
YOL075C::chr15_5	YOL075C	2.53803	y		y										Putative ABC transporter	ATP binding (IEA); ATPase activity (IEA); ATPase activity, coupled to transmembrane movement of substances (ISS); nucleoside-triphosphatase activity (IEA); nucleotide binding (IEA)	transport (IEA, ISS)	integral to membrane (IEA); membrane (IEA, ISS)
YDR462W::chr4_8	MRPL28	2.46797	y						y						Mitochondrial ribosomal protein of the large subunit	structural constituent of ribosome (IDA)	mitochondrial translation (IC)	mitochondrial large ribosomal subunit (IDA); mitochondrion (IDA, IEA); ribonucleoprotein complex (IEA); ribosome (IEA)
YAL012W::chr00_12	CYS3	2.4295		y		y									Cystathionine gamma-lyase, catalyzes one of the two reactions involved in the transsulfuration pathway that yields cysteine from homocysteine with the intermediary formation of cystathionine	catalytic activity (IEA); cystathionine gamma-lyase activity (IDA, IEA, IMP); lyase activity (IEA); pyridoxal phosphate binding (IEA)	cellular amino acid and derivative metabolic process (RCA); cellular amino acid biosynthetic process (IEA); cellular amino acid metabolic process (IEA); cysteine biosynthetic process (IEA, IMP); cysteine biosynthetic process via cystathionine (IMP); cysteine metabolic process (TAS); heterocycle metabolic process (RCA); nitrogen compound metabolic process (RCA); sulfur amino acid metabolic process…	cytoplasm (IDA, IEA)
YLR067C::chr12_2	PET309	2.3977	y		y										Specific translational activator for the COX1 mRNA, also influences stability of intron-containing COX1 primary transcripts; localizes to the mitochondrial inner membrane; contains seven pentatricopeptide repeats (PPRs)	translation regulator activity (IGI)	RNA metabolic process (IMP); aerobic respiration (IMP); positive regulation of mitochondrial translational initiation (IMP)	extrinsic to mitochondrial inner membrane (IDA); integral to membrane (IDA, IEA); membrane (IEA); mitochondrial inner membrane (IEA, IDA); mitochondrion (IDA, IEA)
YMR138W::chr00_11	CIN4	2.37937		y											GTP-binding protein involved in beta-tubulin (Tub2p) folding; isolated as mutant with increased chromosome loss and sensitivity to benomyl; regulated by the GTPase-activating protein, Cin2p, the human retinitis pigmentosa 2 (RP2) homolog	GTP binding (ISS, IEA); GTPase activity (RCA); nucleotide binding (IEA)	protein folding (IGI)	cytoplasm (IDA)
YPL084W::chr16_3	BRO1	2.37927		y	y										Cytoplasmic class E vacuolar protein sorting (VPS) factor that coordinates deubiquitination in the multivesicular body (MVB) pathway by recruiting Doa4p to endosomes	ubiquitin-specific protease activity (IDA)	ER-nucleus signaling pathway (RCA); autophagy (RCA); establishment of protein localization (RCA); protein deubiquitination (IGI, IPI); protein targeting to vacuole involved in ubiquitin-dependent protein catabolic process via the multivesicular body sorting pathway (IMP); protein transport (IEA); response to nutrient (IMP); transport (IEA); ubiquitin-dependent protein catabolic process (IMP); vac…	cytoplasm (IDA, IEA); endosome (IEA, IDA); membrane fraction (IDA)
YOR028C::chr15_1	CIN5	2.36907		y											Basic leucine zipper (bZIP) transcription factor of the yAP-1 family, mediates pleiotropic drug resistance and salt tolerance; nuclearly localized under oxidative stress and sequestered in the cytoplasm by Lot6p under reducing conditions	DNA binding (IEA, IDA); RNA polymerase II transcription factor activity (ISS); protein dimerization activity (IEA); sequence-specific DNA binding (IEA, IDA); sequence-specific DNA binding transcription factor activity (IEA)	regulation of transcription (IEA); regulation of transcription from RNA polymerase II promoter (ISS); regulation of transcription, DNA-dependent (IEA); response to drug (IGI); response to salt stress (IMP); transcription (IEA)	cytoplasm (IEA, IDA); nucleus (IEA, IDA)
YER048C::chr5_3	CAJ1	2.34465											y		Nuclear type II J heat shock protein of the E. coli dnaJ family, contains a leucine zipper-like motif, binds to non-native substrates for presentation to Ssa3p, may function during protein translocation, assembly and disassembly	chaperone binding (ISS); heat shock protein binding (IEA); unfolded protein binding (IEA)	protein folding (IEA, ISS)	nucleus (TAS)
YGR112W::chr7_4	SHY1	2.33461	y			y									Mitochondrial inner membrane protein required for assembly of cytochrome c oxidase (complex IV); associates with complex IV assembly intermediates and complex III/complex IV supercomplexes; similar to human SURF1 involved in Leigh Syndrome	unfolded protein binding (IMP)	aerobic respiration (IMP); mitochondrial respiratory chain complex IV assembly (IMP, IPI); oxidation reduction (RCA)	integral to membrane (IEA, IDA); membrane (IEA); mitochondrial inner membrane (IEA, IDA); mitochondrion (IDA, IEA)
YKL155C::chr11_2	RSM22	2.27479	y						y						Mitochondrial ribosomal protein of the small subunit; also predicted to be an S-adenosylmethionine-dependent methyltransferase	S-adenosylmethionine-dependent methyltransferase activity (ISM); methyltransferase activity (IEA); structural constituent of ribosome (IPI); transferase activity (IEA)	mitochondrial translation (IC); translation (IEA)	mitochondrial small ribosomal subunit (IPI); mitochondrion (IDA, IEA); ribonucleoprotein complex (IEA); ribosome (IEA)
YLR369W::chr12_5	SSQ1	2.20153	y				y								Mitochondrial hsp70-type molecular chaperone, required for assembly of iron/sulfur clusters into proteins at a step after cluster synthesis, and for maturation of Yfh1p, which is a homolog of human frataxin implicated in Friedreich's ataxia	ATP binding (IEA); nucleotide binding (IEA); unfolded protein binding (ISS)	intracellular sequestering of iron ion (IMP); iron-sulfur cluster assembly (IMP); protein folding (RCA); protein maturation (IMP); response to stress (IEA)	mitochondrial matrix (IEA, IDA); mitochondrion (IDA, IEA)
YOL008W::chr15_5	COQ10	2.19976	y			y									Coenzyme Q (ubiquinone) binding protein, functions in the delivery of Q<sub>6</sub> to its proper location for electron transport during respiration; START domain protein with homologs in bacteria and eukaryotes	ubiquinone binding (IDA)	cellular respiration (IMP)	membrane (IEA); mitochondrial inner membrane (IEA, IDA); mitochondrion (IDA, IEA)
YPL188W::chr16_1	POS5	2.19181	y			y									Mitochondrial NADH kinase, phosphorylates NADH; also phosphorylates NAD(+) with lower specificity; required for the response to oxidative stress	ATP binding (IEA); NAD+ kinase activity (IEA); NADH kinase activity (IDA, IEA); kinase activity (IEA); nucleotide binding (IEA); transferase activity (IEA)	NADP biosynthetic process (IDA); cellular amino acid and derivative metabolic process (RCA); cellular aromatic compound metabolic process (RCA); cellular response to oxidative stress (IMP); metabolic process (IEA); nitrogen compound metabolic process (RCA); organic acid metabolic process (RCA)	mitochondrial matrix (IEA, IDA); mitochondrion (IDA, IEA)
YOL023W::chr15_5	IFM1	2.18902	y						y						Mitochondrial translation initiation factor 2	GTP binding (IEA); GTPase activity (IEA, IDA); nucleotide binding (IEA); tRNA binding (IDA); translation initiation factor activity (IEA, IDA, ISA)	mitochondrial translation (IMP); mitochondrial translational initiation (IC); translation (IEA); translational initiation (IEA, ISA)	intracellular (IEA); mitochondrion (IDA, IEA, IMP)
YCL061C::chr3_1	MRC1	2.18839		y											S-phase checkpoint protein required for DNA replication; interacts with and stabilizes Pol2p at stalled replication forks during stress, where it forms a pausing complex with Tof1p and is phosphorylated by Mec1p; protects uncapped telomeres	molecular_function (ND)	DNA repair (IGI, IMP, RCA); DNA replication (IEA, RCA, IMP); DNA replication checkpoint (IGI, IMP, IPI); chromatin silencing at silent mating-type cassette (IMP, IGI); chromatin silencing at telomere (IMP, IGI); chromosome organization (RCA); gene silencing (RCA); intra-S DNA damage checkpoint (IMP); maintenance of DNA repeat elements (IMP); mitotic sister chromatid cohesion (IMP, IGI); negative …	nuclear chromosome (IPI); nuclear replication fork (IDA); nucleus (IEA, IDA); replication fork protection complex (IDA)
YKL208W::chr11_3	CBT1	2.17963	y									y			Protein involved in 5' end processing of mitochondrial COB, 15S_rRNA, and RPM1 transcripts; may also have a role in 3' end processing of the COB pre-mRNA; displays genetic interaction with cell cycle-regulated kinase Dbf2p	molecular_function (ND)	cytochrome complex assembly (IDA, IMP); mRNA processing (IEA, IDA, IMP); mRNA stabilization (IMP); rRNA processing (IEA); ribosome biogenesis (IEA)	mitochondrion (IDA, IEA)
YER050C::chr5_3	RSM18	2.17906	y						y						Mitochondrial ribosomal protein of the small subunit, has similarity to E. coli S18 ribosomal protein	structural constituent of ribosome (IEA, IPI)	mitochondrial translation (IC, RCA); translation (IEA)	intracellular (IEA); mitochondrial small ribosomal subunit (IPI); mitochondrion (IDA, IEA); ribonucleoprotein complex (IEA); ribosome (IEA)
YLL046C::chr12_1	RNP1	2.1677		y									y		Ribonucleoprotein that contains two RNA recognition motifs (RRM)	RNA binding (IEA, ISS); nucleic acid binding (IEA); nucleotide binding (IEA)	ribosome biogenesis (IMP)	cytoplasm (IDA)
YPL132W::chr00_8	COX11	2.15665	y				y								Mitochondrial inner membrane protein required for delivery of copper to the Cox1p subunit of cytochrome c oxidase; association with mitochondrial ribosomes suggests that copper delivery may occur during translation of Cox1p	copper ion binding (IEA, IDA)	aerobic respiration (IMP); protein complex assembly (IMP)	integral to membrane (IEA); membrane (IEA); mitochondrial envelope (IDA); mitochondrial inner membrane (IEA, IDA); mitochondrial ribosome (IDA); mitochondrion (IDA, IEA)
YJL082W::chr10_2	IML2	2.12912		y	y										Protein of unknown function; the authentic, non-tagged protein is detected in highly purified mitochondria in high-throughput studies	molecular_function (ND)	biological_process (ND)	cytoplasm (IDA); integral to membrane (IEA); membrane (IEA); mitochondrial outer membrane (IDA, IEA); mitochondrion (IDA, IEA); nucleus (IDA)
YOR150W::chr15_2	MRPL23	2.12439	y						y						Mitochondrial ribosomal protein of the large subunit	structural constituent of ribosome (IEA, IDA, IPI)	mitochondrial translation (IC); oxidation reduction (RCA); translation (IEA); translational termination (RCA)	intracellular (IEA); mitochondrial large ribosomal subunit (IDA, IPI); mitochondrion (IDA, IEA); ribonucleoprotein complex (IEA); ribosome (IEA)
YDL193W::chr4_3	NUS1	2.12267		y										y	Putative prenyltransferase, required for cell viability; proposed to be involved in protein trafficking because tet-repressible mutant shows accumulation of hypoglycosylated forms of CPY	di-trans,poly-cis-decaprenylcistransferase activity (IEA); prenyltransferase activity (ISS); transferase activity (IEA); transferase activity, transferring alkyl or aryl (other than methyl) groups (IEA)	protein glycosylation (IMP)	endoplasmic reticulum (IEA, IDA); endoplasmic reticulum membrane (IEA); integral to membrane (IEA); lipid particle (IDA, IEA); membrane (IEA); nuclear envelope (IDA); nuclear membrane (IEA); nucleus (IEA)
YDR204W::chr4_5	COQ4	2.10475	y			y									Protein with a role in ubiquinone (Coenzyme Q) biosynthesis, possibly functioning in stabilization of Coq7p; located on the matrix face of the mitochondrial inner membrane; component of a mitochondrial ubiquinone-synthesizing complex	molecular_function (ND)	oxidation reduction (RCA); ubiquinone biosynthetic process (IMP, IEA)	membrane (IEA); mitochondrial inner membrane (IEA, IDA); mitochondrion (IEA)
YIL098C::chr9_2	FMC1	2.10187	y			y									Mitochondrial matrix protein, required for assembly or stability at high temperature of the F1 sector of mitochondrial F1F0 ATP synthase; null mutant temperature sensitive growth on glycerol is suppressed by multicopy expression of Odc1p	molecular_function (ND)	mitochondrial proton-transporting ATP synthase complex assembly (IMP, IGI); protein sumoylation (RCA); response to stress (IEA)	mitochondrial matrix (IDA); mitochondrion (IDA, IEA)
YKL213C::chr11_3	DOA1	2.05898		y											WD repeat protein required for ubiquitin-mediated protein degradation, forms complex with Cdc48p, plays a role in controlling cellular ubiquitin concentration; also promotes efficient NHEJ in postdiauxic/stationary phase	ubiquitin binding (IDA, IMP)	double-strand break repair via nonhomologous end joining (IMP); proteolysis (RCA); ubiquitin-dependent protein catabolic process (IMP)	cytoplasm (IDA, IEA); nucleus (IEA, IDA)
YMR151W::chr13_4	IMP1	2.05874		y	y										5% of ORF overlaps the verified gene IMP1
YDL032W::chr4_1	SLM3	2.04496		y				y							Partially overlaps verified gene SLM3/YDL033C; YDL032W is not an essential gene
YIR021W::chr00_3	MRS1	2.03473		y								y			Protein required for the splicing of two mitochondrial group I introns (BI3 in COB and AI5beta in COX1); forms a splicing complex, containing four subunits of Mrs1p and two subunits of the BI3-encoded maturase, that binds to the BI3 RNA	RNA binding (IDA); endodeoxyribonuclease activity (IDA, ISS)	Group I intron splicing (IDA); mRNA processing (IEA)	mitochondrial matrix (IEA); mitochondrion (IDA, IEA, TAS)
YOR200W::chr15_3	MRM1	2.0347		y					y						Partially overlaps the verified ORF MRM1/YOR201c
YOR330C::chr15_4	MIP1	2.02032	y						y						Catalytic subunit of the mitochondrial DNA polymerase; conserved C-terminal segment is required for the maintenance of mitochondrial genome; related to human POLG, which has been associated with mitochondrial diseases	3'-5' exonuclease activity (IDA); DNA binding (IEA, IMP, IDA); DNA-directed DNA polymerase activity (IDA, IEA); nucleic acid binding (IEA); nucleotidyltransferase activity (IEA); transferase activity (IEA)	DNA replication (IEA); DNA-dependent DNA replication (IDA, IMP, IEA); mitochondrial DNA replication (IDA)	gamma DNA polymerase complex (IEA); mitochondrion (IDA, IEA)
YNL099C::chr00_16b	OCA1	2.01744		y									y		Putative protein tyrosine phosphatase, required for cell cycle arrest in response to oxidative damage of DNA	hydrolase activity (IEA); phosphoprotein phosphatase activity (IEA); protein tyrosine phosphatase activity (IEA, ISS)	cellular response to oxidative stress (IMP); response to stress (IEA)	cytoplasm (IDA, IEA)
YNL213C::chr14_2	RRG9	2.00856	y							y					Protein of unknown function; null mutant lacks mitochondrial DNA and cannot grow on glycerol; the authentic, non-tagged protein is detected in highly purified mitochondria in high-throughput studies	molecular_function (ND)	mitochondrial genome maintenance (IMP); mitochondrion organization (IMP)	mitochondrion (IDA, ISS)
YHR008C::chr00_10	SOD2	2.00706	y				y								Mitochondrial superoxide dismutase, protects cells against oxygen toxicity; phosphorylated	metal ion binding (IEA); oxidoreductase activity (IEA); superoxide dismutase activity (IDA, IEA)	age-dependent response to oxidative stress involved in chronological cell aging (IMP); age-dependent response to reactive oxygen species involved in chronological cell aging (IMP); oxidation reduction (IEA, RCA); oxygen and reactive oxygen species metabolic process (IMP); replicative cell aging (IMP); superoxide metabolic process (IEA); vacuolar protein catabolic process (RCA)	mitochondrial matrix (IEA, IDA); mitochondrion (IDA, IEA)
YJR144W::chr00_12	MGM101	2.00227	y							y					Protein involved in mitochondrial genome maintenance; component of the mitochondrial nucleoid, required for the repair of oxidative mtDNA damage	DNA binding (IEA, IDA)	DNA repair (IEA, IMP); mitochondrial genome maintenance (IMP, IEA); response to DNA damage stimulus (IEA)	mitochondrial chromosome (IDA, IEA); mitochondrial nucleoid (IDA, IEA); mitochondrion (IDA, IEA)
YNL177C::chr14_2	MRPL22	2.00096	y						y						Mitochondrial ribosomal protein of the large subunit	structural constituent of ribosome (IEA, IPI)	mitochondrial translation (IC); translation (IEA)	intracellular (IEA); large ribosomal subunit (IEA); mitochondrial large ribosomal subunit (IPI); mitochondrion (IDA, IEA); ribonucleoprotein complex (IEA); ribosome (IEA)
YBR264C::chr2_4	YPT10	1.98426		y							y				Rab family GTP-binding protein that contains the PEST signal sequence specific for proteolytic enzymes; may be involved in vesicular transport; overexpression leads to accumulation of Golgi-like cisternae with budding vesicles	GTP binding (IEA); GTPase activity (ISS); guanyl nucleotide binding (IDA); nucleotide binding (IEA)	Golgi organization (IGI); protein transport (IEA); small GTPase mediated signal transduction (IEA); transport (IEA)	cytoplasm (IDA); membrane (IEA); plasma membrane (IEA)
YDR395W::chr4_7	SXM1	1.98207		y											Nuclear transport factor (karyopherin) involved in protein transport between the cytoplasm and nucleoplasm; similar to Nmd5p, Cse1p, Lph2p, and the human cellular apoptosis susceptibility protein, CAS1	binding (IEA); protein transporter activity (IMP, ISS, IPI, IEA)	intracellular protein transport (IEA, RCA); mRNA export from nucleus (IGI); mRNA transport (IEA); nucleocytoplasmic transport (IGI); peptidyl-amino acid modification (RCA); protein transport (IEA); regulation of translation (RCA); transmembrane transport (IEA); transport (IEA)	cytoplasm (IDA, IEA); nuclear pore (IEA); nucleus (IEA, IDA)
YNL315C::chr00_17b	ATP11	1.9651	y			y									Molecular chaperone, required for the assembly of alpha and beta subunits into the F1 sector of mitochondrial F1F0 ATP synthase	unfolded protein binding (IDA, IPI)	mitochondrial proton-transporting ATP synthase complex assembly (IMP, IPI); mitochondrion organization (IMP); protein complex assembly (IEA)	mitochondrial matrix (TAS); mitochondrion (IDA, IEA)
YNL252C::chr00_8	MRPL17	1.95781	y						y						Mitochondrial ribosomal protein of the large subunit	structural constituent of ribosome (IDA, IPI)	mitochondrial translation (IC)	mitochondrial large ribosomal subunit (IDA, IPI); mitochondrion (IDA, IEA); ribonucleoprotein complex (IEA); ribosome (IEA)
YDR230W::chr4_5	COX20	1.94169	y			y									Partially overlaps the verified gene COX20
YLL009C::chr12_1	COX17	1.93545	y			y									Copper metallochaperone that transfers copper to Sco1p and Cox11p for eventual delivery to cytochrome c oxidase; contains twin cysteine-x9-cysteine motifs	copper chaperone activity (IMP, IDA, IEA, IPI); copper ion binding (IEA); metal ion binding (IEA)	copper ion transport (IEA); intracellular copper ion transport (IMP, IDA, IPI); mitochondrial respiratory chain complex IV assembly (IMP, IDA)	cytosol (IDA); mitochondrial intermembrane space (IDA, IEA); mitochondrion (IDA, IEA)
YLR025W::chr12_1	SNF7	1.92491		y		y									One of four subunits of the endosomal sorting complex required for transport III (ESCRT-III); involved in the sorting of transmembrane proteins into the multivesicular body (MVB) pathway; recruited from the cytoplasm to endosomal membranes	protein binding (IDA)	autophagy (RCA); cellular response to anoxia (IMP); establishment of protein localization (RCA); intralumenal vesicle formation (IMP); late endosome to vacuole transport (IMP); protein transport (IEA); proteolysis (RCA); transport (IEA); ubiquitin-dependent protein catabolic process via the multivesicular body sorting pathway (IC)	ESCRT III complex (IDA); cytoplasm (IDA, IEA); endosome (IEA); endosome membrane (IEA); membrane (IEA)
YHR168W::chr00_8	MTG2	1.90641		y					y						Putative GTPase, member of the Obg family; peripheral protein of the mitochondrial inner membrane that associates with the large ribosomal subunit; required for mitochondrial translation, possibly via a role in ribosome assembly	GTP binding (IEA); GTPase activity (ISS); nucleotide binding (IEA); ribosome binding (IDA)	translation (IEA, IMP)	extrinsic to membrane (IDA); intracellular (IEA); membrane (IEA); mitochondrial inner membrane (IEA, IDA); mitochondrion (IEA)
YJL180C::chr10_1	ATP12	1.90309	y			y									Conserved protein required for assembly of alpha and beta subunits into the F1 sector of mitochondrial F1F0 ATP synthase; mutation of human ATP12 reduces active ATP synthase levels and is associated with the disorder ATPAF2 deficiency	protein domain specific binding (IPI)	mitochondrial proton-transporting ATP synthase complex assembly (IMP, IPI); proton-transporting ATP synthase complex assembly (IEA)	mitochondrion (IDA, IEA)
YOL051W::chr15_5	GAL11	1.89725	y												Subunit of the RNA polymerase II mediator complex; associates with core polymerase subunits to form the RNA polymerase II holoenzyme; affects transcription by acting as target of activators and repressors	RNA polymerase II transcription mediator activity (IDA, IEA)	regulation of transcription (IEA); regulation of transcription from RNA polymerase II promoter (IEA); transcription (IEA); transcription from RNA polymerase II promoter (IDA, RCA)	mediator complex (IEA, IDA); nucleus (IEA)
YPL013C::chr16_3	MRPS16	1.88842	y						y						Mitochondrial ribosomal protein of the small subunit	structural constituent of ribosome (IEA, IPI)	mitochondrial translation (IC, RCA); translation (IEA)	intracellular (IEA); mitochondrial small ribosomal subunit (IPI); mitochondrion (IDA, IEA); ribonucleoprotein complex (IEA); ribosome (IEA)
YOR334W::chr15_4	MRS2	1.88573	y									y			Mitochondrial inner membrane Mg(2+) channel, required for maintenance of intramitochondrial Mg(2+) concentrations at the correct level to support splicing of group II introns	magnesium ion transmembrane transporter activity (ISS, IMP, IGI, IDA)	ion transport (IEA); mitochondrial magnesium ion transport (IGI, ISS, IDA, IMP); translational elongation (RCA); transport (IEA)	integral to membrane (IEA); membrane (IEA); mitochondrial inner membrane (IEA, IDA); mitochondrion (IDA, IEA)
YKL206C::chr11_3	ADD66	1.87315		y									y		Protein involved in 20S proteasome assembly; forms a heterodimer with Pba1p that binds to proteasome precursors; similar to human PAC2 constituent of the PAC1-PAC2 complex involved in proteasome assembly	molecular_function (ND)	ER-associated protein catabolic process (IMP); proteasome assembly (IGI, ISS, IMP)	cytoplasm (IDA, IEA); cytosol (IDA)
YGR222W::chr00_2	PET54	1.85827	y		y										Mitochondrial inner membrane protein that binds to the 5' UTR of the COX3 mRNA to activate its translation together with Pet122p and Pet494p; also binds to the COX1 Group I intron AI5 beta to facilitate exon ligation during splicing	RNA binding (IEA, IDA); nucleic acid binding (IEA); translation regulator activity (IMP)	Group I intron splicing (IDA, IGI); mRNA processing (IEA); positive regulation of mitochondrial translation (IMP); regulation of translation (IEA)	membrane (IEA); mitochondrial inner membrane (IEA, IDA); mitochondrial matrix (IDA); mitochondrion (IDA, IEA)
YJL022W::chr00_13	PET130	1.84907	y		y										Partially overlaps the verified gene PET130
YJL023C::chr00_13	PET130	1.82619	y		y										Protein required for respiratory growth; the authentic, non-tagged protein is detected in highly purified mitochondria in high-throughput studies	molecular_function (ND)	biological_process (ND)	mitochondrial matrix (IEA); mitochondrion (IDA, IEA)
YPR085C::chr16_4	ASA1	1.81991	y												Putative protein of unknown function; subunit of the ASTRA complex (Rvb1p, Rvb2p, Tra1p, Tti1p, Tti2, Asa1p and Tra1p) which is part of the chromatin remodeling machinery	molecular_function (ND)	biological_process (ND)	ASTRA complex (IDA)
YNR037C::chr14_4	RSM19	1.81554	y						y						Mitochondrial ribosomal protein of the small subunit, has similarity to E. coli S19 ribosomal protein	RNA binding (IEA); structural constituent of ribosome (IEA, IPI)	mitochondrial translation (RCA, IC); translation (IEA); translational elongation (RCA)	intracellular (IEA); mitochondrial small ribosomal subunit (IPI); mitochondrion (IDA, IEA); ribonucleoprotein complex (IEA); ribosome (IEA); small ribosomal subunit (IEA)
YER071C::chr5_3	TDA2	1.79924		y											Protein of unknown function; green fluorescent protein (GFP)-fusion protein localizes to the cytoplasm in a punctate pattern	molecular_function (ND)	biological_process (ND)	cytoplasm (IDA); mating projection tip (IDA)
YPR067W::chr00_15	ISA2	1.7947	y				y								Protein required for maturation of mitochondrial and cytosolic Fe/S proteins, localizes to the mitochondrial intermembrane space, overexpression of ISA2 suppresses grx5 mutations	iron-sulfur cluster binding (IEA); molecular_function (ND); structural molecule activity (IEA)	biotin biosynthetic process (IGI, IMP); iron-sulfur cluster assembly (IMP, IEA, IGI); protein maturation (IMP)	mitochondrial intermembrane space (IDA); mitochondrial matrix (IEA); mitochondrion (IDA, IEA)
YER077C::chr00_8	YER077C	1.79311	y		y										Putative protein of unknown function; green fluorescent protein (GFP)-fusion protein localizes to the mitochondrion; null mutation results in a decrease in plasma membrane electron transport	molecular_function (ND)	biological_process (ND)	mitochondrion (IDA)
YDL068W::chr4_1	CBS1	1.76512	y			y									Overlaps with CBS1
YBR037C::chr2_2	SCO1	1.76091		y			y								Copper-binding protein of the mitochondrial inner membrane, required for cytochrome c oxidase activity and respiration; may function to deliver copper to cytochrome c oxidase; has similarity to thioredoxins	copper ion binding (IEA, IDA); metal ion binding (IEA); thioredoxin peroxidase activity (ISS)	cellular copper ion homeostasis (IEA); copper ion transport (ISS, IEA, IGI); protein complex assembly (IMP); respiratory chain complex IV assembly (IEA); response to redox state (ISS)	integral to membrane (IEA); membrane (IEA); mitochondrial inner membrane (IEA, IDA); mitochondrion (IDA, IEA)
YMR188C::chr13_4	MRPS17	1.76032	y						y						Mitochondrial ribosomal protein of the small subunit	RNA binding (IEA); rRNA binding (IEA); structural constituent of ribosome (IEA, IPI)	mitochondrial translation (IC, RCA); sporulation resulting in formation of a cellular spore (IEA); translation (IEA)	intracellular (IEA); mitochondrial small ribosomal subunit (IPI); mitochondrion (IDA, IEA); ribonucleoprotein complex (IEA); ribosome (IEA)
YLR169W::chr12_3	UPS2	1.75269	y		y										Overlaps with UPS2
YOL048C::chr15_5	RRT8	1.74438		y											Putative protein of unknown function; identified in a screen for mutants with increased levels of rDNA transcription; green fluorescent protein (GFP)-fusion protein localizes to lipid particles	molecular_function (ND)	biological_process (ND)	integral to membrane (IEA); lipid particle (IDA, IEA); membrane (IEA)
YGR171C::chr7_5	MSM1	1.73609	y					y							Mitochondrial methionyl-tRNA synthetase (MetRS), functions as a monomer in mitochondrial protein synthesis; functions similarly to cytoplasmic MetRS although the cytoplasmic form contains a zinc-binding domain not found in Msm1p	ATP binding (IEA); aminoacyl-tRNA ligase activity (IEA); ligase activity (IEA); methionine-tRNA ligase activity (ISS, IEA, IMP); nucleotide binding (IEA)	methionyl-tRNA aminoacylation (ISS, IEA, IMP); tRNA aminoacylation for protein translation (IEA); translation (IEA)	cytoplasm (IEA); mitochondrial matrix (IEA); mitochondrion (IDA, IEA, IMP)
YJL102W::chr10_2	MEF2	1.71806	y						y						Mitochondrial elongation factor involved in translational elongation	GTP binding (IEA); GTPase activity (IEA); nucleotide binding (IEA); translation elongation factor activity (ISS)	translation (IEA); translational elongation (ISS)	mitochondrion (IDA, IEA, ISS)
YLR330W::chr12_5	CHS5	1.71409		y							y				Component of the exomer complex, which also contains Csh6p, Bch1p, Bch2p, and Bud7p and is involved in export of selected proteins, such as chitin synthase Chs3p, from the Golgi to the plasma membrane	molecular_function (ND)	ER-nucleus signaling pathway (RCA); Golgi to plasma membrane transport (IGI, IMP); ascospore wall assembly (IMP); cell wall chitin catabolic process (IMP); cellular bud site selection (IMP); cellular cell wall organization (RCA); conjugation with cellular fusion (IMP); protein transport (IEA); transport (IEA)	Golgi apparatus (IEA); cytoplasm (IDA); exomer complex (IDA); intracellular (IEA); mating projection tip (IDA); membrane (IEA); trans-Golgi network membrane (IDA)
YMR139W::chr00_11	RIM11	1.7108		y											Protein kinase required for signal transduction during entry into meiosis; promotes the formation of the Ime1p-Ume6p complex by phosphorylating Ime1p and Ume6p; shares similarity with mammalian glycogen synthase kinase 3-beta	ATP binding (IEA); kinase activity (IEA); nucleotide binding (IEA); protein kinase activity (IEA); protein serine/threonine kinase activity (ISS, IEA, IDA); transferase activity (IEA)	ascospore formation (IMP); phosphorus metabolic process (RCA); protein phosphorylation (ISS, IEA, IGI); proteolysis (IGI); response to stress (IMP, IGI); response to water (RCA); sporulation resulting in formation of a cellular spore (RCA); vacuolar protein catabolic process (RCA)	cytoplasm (IDA)
YMR293C::chr13_5	HER2	1.70846	y		y										Subunit of the trimeric GatFAB AmidoTransferase(AdT) complex; involved in the formation of Q-tRNAQ; required for remodeling of ER caused by Hmg2p overexpression; similar to bacterial GatA glutamyl-tRNA amidotransferase	ATP binding (IEA); carbon-nitrogen ligase activity, with glutamine as amido-N-donor (IEA); glutaminyl-tRNA synthase (glutamine-hydrolyzing) activity (IDA); ligase activity (IEA); nucleotide binding (IEA)	endoplasmic reticulum organization (IGI); glutaminyl-tRNAGln biosynthesis via transamidation (IDA); translation (IEA)	glutamyl-tRNA(Gln) amidotransferase complex (IDA); mitochondrion (IDA, IEA)
YLR038C::chr00_8	COX12	1.68483	y			y									Subunit VIb of cytochrome c oxidase, which is the terminal member of the mitochondrial inner membrane electron transport chain; required for assembly of cytochrome c oxidase but not required for activity after assembly; phosphorylated	cytochrome-c oxidase activity (IPI, IEA, IDA)	ion transport (RCA); mitochondrial respiratory chain complex IV assembly (IMP); nucleotide metabolic process (RCA); oxidation reduction (RCA); phosphorus metabolic process (RCA)	mitochondrial respiratory chain complex IV (IPI); mitochondrion (IDA, IEA)
YEL007W::chr5_2	YEL007W	1.67399		y											Putative protein with sequence similarity to S. pombe gti1+ (gluconate transport inducer 1)	molecular_function (ND)	biological_process (ND)	cytoplasm (IDA); nucleus (IDA)
YPR133W-A::chr00_18	TOM5	1.65962	y								y				Component of the TOM (translocase of outer membrane) complex responsible for recognition and initial import of all mitochondrially directed proteins; involved in transfer of precursors from the Tom70p and Tom20p receptors to the Tom40p pore	protein channel activity (IMP)	protein targeting to mitochondrion (IMP); protein transport (IEA); transport (IEA)	integral to membrane (IEA); integral to mitochondrial outer membrane (IDA); membrane (IEA); mitochondrial outer membrane (IDA, IEA); mitochondrial outer membrane translocase complex (IDA); mitochondrion (IDA, IEA)
YCR024C-A::chr00_1	PMP1	1.65745		y											Small single-membrane span proteolipid that functions as a regulatory subunit of the plasma membrane H(+)-ATPase Pma1p, forms unique helix and positively charged cytoplasmic domain that is able to specifically segregate phosphatidylserines	enzyme regulator activity (IMP)	cation transport (IGI); organic acid transport (RCA)	integral to membrane (IEA); membrane (IEA, IDA); plasma membrane (IDA, IEA)
YIL170W::chr9_2	HXT12	1.65369		y											Possible pseudogene in strain S288C; YIL170W/HXT12 and the adjacent ORF, YIL171W, together encode a non-functional member of the hexose transporter family	hexose transmembrane transporter activity (IGI); molecular_function (ND); substrate-specific transmembrane transporter activity (IEA); transporter activity (IEA)	biological_process (ND); carbohydrate transport (IEA); hexose transport (IGI); transmembrane transport (IEA); transport (IEA)	cellular_component (ND); integral to membrane (IEA); membrane (IEA)
YLR304C::chr12_4	ACO1	1.63768	y			y									Aconitase, required for the tricarboxylic acid (TCA) cycle and also independently required for mitochondrial genome maintenance; phosphorylated; component of the mitochondrial nucleoid; mutation leads to glutamate auxotrophy	4 iron, 4 sulfur cluster binding (IEA); aconitate hydratase activity (IEA, TAS); double-stranded DNA binding (IDA); iron-sulfur cluster binding (IEA); lyase activity (IEA); metal ion binding (IEA); single-stranded DNA binding (IDA)	citrate metabolic process (TAS); glutamate biosynthetic process (TAS); metabolic process (IEA); mitochondrial genome maintenance (IMP); propionate metabolic process (IEP); tricarboxylic acid cycle (IEA, TAS)	cytoplasm (IEA); cytosol (TAS); mitochondrial matrix (TAS); mitochondrial nucleoid (IDA); mitochondrion (IDA, IEA)
YOR303W::chr00_17b	CPA1	1.6313		y											Small subunit of carbamoyl phosphate synthetase, which catalyzes a step in the synthesis of citrulline, an arginine precursor; translationally regulated by an attenuator peptide encoded by YOR302W within the CPA1 mRNA 5'-leader	ATP binding (IEA); carbamoyl-phosphate synthase (glutamine-hydrolyzing) activity (IEA, IMP, IDA); carbamoyl-phosphate synthase activity (IEA); catalytic activity (IEA); ligase activity (IEA); nucleotide binding (IEA)	arginine biosynthetic process (IEA, IMP); cellular amino acid and derivative metabolic process (RCA); cellular amino acid biosynthetic process (IEA); cellular aromatic compound metabolic process (RCA); glutamine metabolic process (IEA); nitrogen compound metabolic process (IEA, RCA); organic acid metabolic process (RCA)	carbamoyl-phosphate synthase complex (ISS, IDA); cytoplasm (IEA)
YOR350C::chr15_4	MNE1	1.62914	y									y			Mitochondrial protein similar to Lucilia illustris mitochondrial cytochrome oxidase	molecular_function (ND)	biological_process (ND)	mitochondrion (IDA)
YIR039C::chr00_3	YPS6	1.62644		y											Putative GPI-anchored aspartic protease, member of the yapsin family of proteases involved in cell wall growth and maintenance	aspartic-type endopeptidase activity (IEA, ISS); hydrolase activity (IEA); peptidase activity (IEA)	fungal-type cell wall organization (IGI); proteolysis (IEA)	anchored to membrane (IEA); fungal-type cell wall (IDA); membrane (IEA); plasma membrane (IEA)
YKL087C::chr11_1	CYT2	1.62614		y		y									Cytochrome c1 heme lyase, involved in maturation of cytochrome c1, which is a subunit of the mitochondrial ubiquinol-cytochrome-c reductase; links heme covalently to apocytochrome c1	holocytochrome-c synthase activity (IEA, ISS, IMP); lyase activity (IEA); metal ion binding (IEA)	cytochrome c-heme linkage (ISS, IMP); response to toxin (RCA)	membrane (IEA); mitochondrial inner membrane (IEA); mitochondrial intermembrane space (IDA); mitochondrion (IDA, IEA)
YKL126W::chr11_2	YPK1	1.61155		y											Serine/threonine protein kinase that phosphorylates and downregulates flippase activator Fpk1p; mutations affect receptor-mediated endocytosis and sphingolipid-mediated and cell integrity signaling pathways; homolog of mammalian kinase SGK	ATP binding (IEA); kinase activity (IEA); nucleotide binding (IEA); protein kinase activity (IEA); protein serine/threonine kinase activity (ISS, IEA, IMP, IDA); transferase activity (IEA)	cellular cell wall organization (IEA); eisosome assembly (IGI); endocytosis (IEA); negative regulation of phospholipid translocation (IMP); protein autophosphorylation (IDA); protein phosphorylation (IMP, ISS, IEA, IDA)	cellular bud neck (IDA); cytoplasm (IEA); cytosol (IDA); membrane (IEA); plasma membrane (IDA, IEA)
YJR137C::chr10_4	MET5	1.59163		y											Sulfite reductase beta subunit, involved in amino acid biosynthesis, transcription repressed by methionine	4 iron, 4 sulfur cluster binding (IEA); FMN binding (IEA); catalytic activity (IEA); heme binding (IEA); iron ion binding (IEA); iron-sulfur cluster binding (IEA); metal ion binding (IEA); oxidoreductase activity (IEA); sulfite reductase (NADPH) activity (IEA, IDA, TAS)	cellular amino acid biosynthetic process (IEA); cysteine biosynthetic process (IEA); fungal-type cell wall organization (IMP); heterocycle metabolic process (RCA); metabolic process (IEA); methionine biosynthetic process (IEA); oxidation reduction (IEA); sulfate assimilation (IMP); sulfur compound metabolic process (RCA); translational elongation (RCA)	cytoplasm (IDA, IEA); sulfite reductase complex (NADPH) (IDA, TAS)
YER155C::chr00_21	BEM2	1.58818		y	y										Rho GTPase activating protein (RhoGAP) involved in the control of cytoskeleton organization and cellular morphogenesis; required for bud emergence	GTPase activator activity (IEA); Ras guanyl-nucleotide exchange factor activity (RCA); Rho GTPase activator activity (IDA); guanyl-nucleotide exchange factor activity (IEA, RCA)	actin cytoskeleton organization (IGI, TAS); budding cell bud growth (TAS); cell division (RCA); cellular cell wall organization (RCA); establishment of cell polarity (TAS); fungal-type cell wall organization (TAS); microtubule cytoskeleton organization (IGI); negative regulation of Rho protein signal transduction (IMP, IGI); regulation of small GTPase mediated signal transduction (IEA); regulatio…	cell cortex (IDA); cellular bud (RCA); cellular bud neck (RCA); cellular bud tip (IDA); cytoplasm (IDA); incipient cellular bud site (IDA); intracellular (IEA); mating projection tip (IDA); mitochondrion (IDA); plasma membrane (IDA); site of polarized growth (RCA)
YKL138C::chr11_2	MRPL31	1.58147	y						y						Mitochondrial ribosomal protein of the large subunit	structural constituent of ribosome (IPI)	mitochondrial translation (IC)	mitochondrial large ribosomal subunit (IPI); mitochondrion (IEA); ribonucleoprotein complex (IEA); ribosome (IEA)
YAL013W::chr1_1	DEP1	1.58112		y											Transcriptional modulator involved in regulation of structural phospholipid biosynthesis genes and metabolically unrelated genes, as well as maintenance of telomeres, mating efficiency, and sporulation	histone deacetylase activity (IDA); transcription regulator activity (IMP)	chromatin modification (IEA); histone deacetylation (IDA); negative regulation of chromatin silencing at telomere (IMP); phospholipid metabolic process (IMP); protein deacetylation (RCA); regulation of DNA-dependent DNA replication initiation (IMP); regulation of transcription (IEA); regulation of transcription from RNA polymerase II promoter (IMP); transcription (IEA)	Rpd3L complex (IDA); Rpd3L-Expanded complex (IDA); cytoplasm (IEA); nucleus (IEA, IC)
YOL001W::chr15_5	PHO80	1.57816		y		y									Cyclin, interacts with cyclin-dependent kinase Pho85p; regulates the response to nutrient levels and environmental conditions, including the response to phosphate limitation and stress-dependent calcium signaling	cyclin-dependent protein kinase regulator activity (IDA)	cellular metal ion homeostasis (IMP); negative regulation of calcium-mediated signaling (IGI); negative regulation of macroautophagy (IMP); negative regulation of phosphate metabolic process (IGI); negative regulation of transcription from RNA polymerase II promoter (IGI); regulation of carbohydrate biosynthetic process (RCA); regulation of carbohydrate metabolic process (RCA); regulation of cell…	cyclin-dependent protein kinase holoenzyme complex (IPI); cytoplasm (IEA); nucleus (IEA, IDA)
YDR202C::chr00_14	RAV2	1.57488		y											Subunit of RAVE (Rav1p, Rav2p, Skp1p), a complex that associates with the V1 domain of the vacuolar membrane (H+)-ATPase (V-ATPase) and promotes assembly and reassembly of the holoenzyme	molecular_function (ND)	ion homeostasis (RCA); nucleotide metabolic process (RCA); protein transport (IEA); regulation of protein complex assembly (IGI, IPI, IMP); transport (IEA); vacuolar acidification (IMP, IGI)	RAVE complex (IPI); cytoplasm (IEA); early endosome membrane (IEA); endosome (IEA); membrane (IEA)
YOL033W::chr15_5	MSE1	1.57136	y					y							Mitochondrial glutamyl-tRNA synthetase, predicted to be palmitoylated	ATP binding (IEA); RNA binding (IEA); aminoacyl-tRNA ligase activity (IEA); glutamate-tRNA ligase activity (IEA, ISA); glutamate-tRNA(Gln) ligase activity (IDA); ligase activity (IEA); ligase activity, forming aminoacyl-tRNA and related compounds (IEA); nucleotide binding (IEA)	glutamyl-tRNA aminoacylation (IEA, ISA); mitochondrial glutamyl-tRNA aminoacylation (IC); mitochondrial translation (IMP); regulation of binding (RCA); tRNA aminoacylation (IEA); tRNA aminoacylation for protein translation (IEA); translation (IEA)	cytoplasm (IEA); mitochondrial matrix (IEA); mitochondrion (IDA, IEA, IMP)
YCR024C::chr00_1	SLM5	1.55754	y					y							Mitochondrial asparaginyl-tRNA synthetase	ATP binding (IEA); aminoacyl-tRNA ligase activity (IEA); asparagine-tRNA ligase activity (IDA, IEA); aspartate-tRNA ligase activity (IEA); ligase activity (IEA); nucleic acid binding (IEA); nucleotide binding (IEA)	asparaginyl-tRNA aminoacylation (IEA, IDA); aspartyl-tRNA aminoacylation (IEA); mitochondrial asparaginyl-tRNA aminoacylation (IMP); tRNA aminoacylation for protein translation (IEA); translation (IEA)	cytoplasm (IEA); mitochondrial matrix (IEA); mitochondrion (IDA, IEA, IMP)
YMR031W-A::chr13_2	YMR031W-A	1.55747		y	y										Partially overlaps the ORF YMR031C
YKL134C::chr11_2	YKL134C	1.5454	y								y				Mitochondrial intermediate peptidase, cleaves N-terminal residues of a subset of proteins upon import, after their cleavage by mitochondrial processing peptidase (Mas1p-Mas2p); may contribute to mitochondrial iron homeostasis	hydrolase activity (IEA); metal ion binding (IEA); metalloendopeptidase activity (IEA, IMP, IDA); metallopeptidase activity (IEA); peptidase activity (IEA)	cellular iron ion homeostasis (IMP, IGI); protein processing involved in protein targeting to mitochondrion (IMP); proteolysis (IEA)	mitochondrial matrix (IEA); mitochondrion (IDA, IEA, IGI, IMP)
YDR197W::chr4_5	CBS2	1.54295	y						y						Mitochondrial translational activator of the COB mRNA; interacts with translating ribosomes, acts on the COB mRNA 5'-untranslated leader	NADP or NADPH binding (IEA); coenzyme binding (IEA); molecular_function (TAS); oxidoreductase activity (IEA)	oxidation reduction (IEA); pantothenate biosynthetic process (IEA); regulation of translation (IEA); translation (TAS)	cytoplasm (IEA); mitochondrial inner membrane (TAS); mitochondrion (IDA, IEA)
YBL099W::chr2_2	ATP1	1.53368	y			y									Alpha subunit of the F1 sector of mitochondrial F1F0 ATP synthase, which is a large, evolutionarily conserved enzyme complex required for ATP synthesis; phosphorylated	ATP binding (IEA); ATPase activity (IDA); ATPase activity, coupled (RCA); ATPase activity, coupled to movement of substances (RCA); ATPase activity, coupled to transmembrane movement of ions (RCA); ATPase activity, coupled to transmembrane movement of substances (RCA); P-P-bond-hydrolysis-driven transmembrane transporter activity (RCA); active transmembrane transporter activity (RCA); cation-tran…	ATP biosynthetic process (IEA); ATP metabolic process (IEA); ATP synthesis coupled proton transport (IMP, ISS, IEA); cell death (RCA); ion transport (IEA, RCA); nucleotide metabolic process (RCA); oxidation reduction (RCA); phosphorus metabolic process (RCA); protein complex assembly (RCA); proton transport (IEA); transport (IEA)	membrane (IEA); mitochondrial inner membrane (IEA); mitochondrial nucleoid (IDA); mitochondrial proton-transporting ATP synthase, catalytic core (IMP, ISS, IDA); mitochondrion (IDA, IEA, IPI); proton-transporting ATP synthase complex, catalytic core F(1) (IEA, IDA); proton-transporting two-sector ATPase complex (IEA); proton-transporting two-sector ATPase complex, catalytic domain (IEA)
YDR512C::chr00_17a	EMI1	1.52416		y											Non-essential protein required for transcriptional induction of the early meiotic-specific transcription factor IME1, also required for sporulation; contains twin cysteine-x9-cysteine motifs	molecular_function (ND)	ascospore formation (IMP); meiosis (IEA); mitochondrial respiratory chain complex assembly (IMP); positive regulation of transcription from RNA polymerase II promoter (IMP); sporulation resulting in formation of a cellular spore (IEA)	cellular_component (ND)
YPR100W::chr16_4	MRPL51	1.52367	y						y						Mitochondrial ribosomal protein of the large subunit	structural constituent of ribosome (IPI)	aerobic respiration (IMP); mitochondrial translation (IC)	mitochondrial large ribosomal subunit (IPI); mitochondrion (IDA, IEA); ribonucleoprotein complex (IEA); ribosome (IEA)
YJR122W::chr00_12	IBA57	1.51171	y				y								Mitochondrial matrix protein involved in the incorporation of iron-sulfur clusters into mitochondrial aconitase-type proteins; activates the radical-SAM family members Bio2p and Lip5p; interacts with Ccr4p in the two-hybrid system	molecular_function (ND); transferase activity (IEA)	iron-sulfur cluster assembly (IMP)	mitochondrial matrix (IDA, IEA); mitochondrion (IDA, IEA)
YDR533C::chr4_8	HSP31	1.50016		y											Possible chaperone and cysteine protease with similarity to E. coli Hsp31; member of the DJ-1/ThiJ/PfpI superfamily, which includes human DJ-1 involved in Parkinson's disease; exists as a dimer and contains a putative metal-binding site	cysteine-type peptidase activity (ISS); hydrolase activity (IEA); peptidase activity (IEA); unfolded protein binding (ISS)	biological_process (ND); response to stress (IEA); response to toxin (RCA)	soluble fraction (IDA)
YLR393W::chr12_5	ATP10	1.48425	y			y									Mitochondrial inner membrane protein required for assembly of the F0 sector of mitochondrial F1F0 ATP synthase, interacts genetically with ATP6	unfolded protein binding (IPI)	mitochondrial proton-transporting ATP synthase complex assembly (IMP, IPI, IEA)	integral to mitochondrial membrane (IDA); membrane (IEA); mitochondrial inner membrane (IPI, IEA); mitochondrion (IDA, IEA)
YLR202C::chr12_3	COQ9	1.47423	y		y										Partially overlaps the verified ORF YLR201C; ORF contains a putative intron
YPL148C::chr00_11	PPT2	1.47225	y		y										Phosphopantetheine:protein transferase (PPTase), activates mitochondrial acyl carrier protein (Acp1p) by phosphopantetheinylation	holo-[acyl-carrier-protein] synthase activity (IDA, IEA); magnesium ion binding (IEA); transferase activity (IEA)	fatty acid biosynthetic process (IEA); lipid biosynthetic process (IEA); macromolecule biosynthetic process (IEA); protein-cofactor linkage (IDA, IEA)	mitochondrion (IDA, IEA, IMP)
YJL003W::chr00_13	COX16	1.46718	y		y										Mitochondrial inner membrane protein, required for assembly of cytochrome c oxidase	molecular_function (ND)	mitochondrial respiratory chain complex IV assembly (IMP)	integral to membrane (IEA); membrane (IEA); mitochondrial inner membrane (IEA, IDA); mitochondrial membrane (IEA); mitochondrion (IDA, IEA)
YML034W::chr13_2	SRC1	1.4648		y											Inner nuclear membrane protein that functions in regulation of subtelomeric genes and is linked to TREX (transcription export) factors; SRC1 produces 2 splice variant proteins with different functions; possible role in chromatid segregation	molecular_function (ND)	establishment of protein localization (RCA); maintenance of rDNA (IMP); mitotic sister chromatid segregation (IGI)	integral to membrane (IEA); membrane (IEA); nuclear envelope (IDA)
YFR010W::chr6_1	UBP6	1.44849		y									y		Ubiquitin-specific protease situated in the base subcomplex of the 26S proteasome, releases free ubiquitin from branched polyubiquitin chains; works in opposition to polyubiquitin elongation activity of Hul5p	cysteine-type peptidase activity (IEA); hydrolase activity (IEA); peptidase activity (IEA); ubiquitin thiolesterase activity (IEA); ubiquitin-specific protease activity (IDA, IMP)	protein catabolic process (RCA); protein deubiquitination (IGI, IMP); proteolysis (RCA); ubiquitin-dependent protein catabolic process (IEA)	proteasome complex (IPI); proteasome regulatory particle (IPI)
YBR282W::chr00_1	MRPL27	1.44228	y						y						Mitochondrial ribosomal protein of the large subunit	structural constituent of ribosome (IPI)	mitochondrial translation (IC)	mitochondrial large ribosomal subunit (IPI); mitochondrion (IDA, IEA); ribonucleoprotein complex (IEA); ribosome (IEA)
YLL053C::chr12_1	YLL053C	1.43014		y											Putative protein; in the Sigma 1278B strain background YLL053C is contiguous with AQY2 which encodes an aquaporin	molecular_function (ND); transporter activity (IEA)	biological_process (ND); transport (IEA)	cellular_component (ND); integral to membrane (IEA); membrane (IEA)
YDL067C::chr4_1	COX9	1.40621	y			y									Subunit VIIa of cytochrome c oxidase, which is the terminal member of the mitochondrial inner membrane electron transport chain	cytochrome-c oxidase activity (IPI, IEA); oxidoreductase activity (IEA)	cell death (RCA); cofactor metabolic process (RCA); ion transport (RCA); mitochondrial electron transport, cytochrome c to oxygen (IDA); nucleotide metabolic process (RCA); oxidation reduction (IEA, RCA); respiratory electron transport chain (IEA)	integral to membrane (IEA); membrane (IEA); mitochondrial inner membrane (IEA); mitochondrial respiratory chain (IEA); mitochondrial respiratory chain complex IV (IPI); mitochondrion (IDA, IEA)
YNL237W::chr14_2	YTP1	1.40532		y		y									Probable type-III integral membrane protein of unknown function, has regions of similarity to mitochondrial electron transport proteins	molecular_function (ND)	biological_process (ND)	integral to membrane (IEA); membrane (IEA, ISS)
YLR027C::chr12_1	AAT2	1.37926		y											Cytosolic aspartate aminotransferase, involved in nitrogen metabolism; localizes to peroxisomes in oleate-grown cells	L-aspartate:2-oxoglutarate aminotransferase activity (IEA, IDA, IMP); catalytic activity (IEA); pyridoxal phosphate binding (IEA); transaminase activity (IEA); transferase activity (IEA); transferase activity, transferring nitrogenous groups (IEA)	aspartate biosynthetic process (IMP); biosynthetic process (IEA); cellular amino acid and derivative metabolic process (RCA); cellular amino acid metabolic process (IEA); cellular aromatic compound metabolic process (RCA); nitrogen compound metabolic process (RCA); organic acid metabolic process (RCA)	cytoplasm (IEA); cytosol (IDA); peroxisome (IEA, IDA, IMP)
YML103C::chr00_9	NUP188	1.37016		y											Subunit of the nuclear pore complex (NPC), involved in the structural organization of the complex and of the nuclear envelope, also involved in nuclear envelope permeability, interacts with Pom152p and Nic96p	structural molecule activity (TAS)	NLS-bearing substrate import into nucleus (TAS); establishment of protein localization (RCA); mRNA export from nucleus (TAS); mRNA transport (IEA); mRNA-binding (hnRNP) protein import into nucleus (TAS); nuclear pore organization (IMP); protein export from nucleus (TAS); protein transport (IEA); rRNA export from nucleus (TAS); ribosomal protein import into nucleus (TAS); snRNA export from nucleus…	membrane (IEA); nuclear membrane (IEA); nuclear pore (IEA, IDA); nucleus (IEA)
YDR512C::chr4_8	EMI1	1.36327		y											Non-essential protein required for transcriptional induction of the early meiotic-specific transcription factor IME1, also required for sporulation; contains twin cysteine-x9-cysteine motifs	molecular_function (ND)	ascospore formation (IMP); meiosis (IEA); mitochondrial respiratory chain complex assembly (IMP); positive regulation of transcription from RNA polymerase II promoter (IMP); sporulation resulting in formation of a cellular spore (IEA)	cellular_component (ND)
YNR045W::chr14_4	PET494	1.35323	y						y						Mitochondrial translational activator specific for the COX3 mRNA, acts together with Pet54p and Pet122p; located in the mitochondrial inner membrane	translation regulator activity (IMP)	positive regulation of mitochondrial translation (IMP); regulation of translation (IEA)	membrane (IEA); mitochondrial inner membrane (IEA, IDA); mitochondrion (IDA, IEA)
YKR042W::chr11_3	UTH1	1.35119	y		y										Mitochondrial outer membrane and cell wall localized SUN family member involved in cell wall biogenesis and required for mitochondrial autophagy; involved in the oxidative stress response, life span during starvation, and cell death	molecular_function (ND)	autophagy (IEA); barrier septum formation (IEA); cell cycle (IEA); cell division (IEA); cellular cell wall organization (IEA, RCA); fungal-type cell wall biogenesis (IMP); loss of chromatin silencing involved in replicative cell aging (TAS); mitochondrion degradation (IMP); response to stress (IEA)	cell wall (IEA); extracellular region (IEA); fungal-type cell wall (IDA); membrane (IEA); mitochondrial outer membrane (TAS, IEA); mitochondrion (IEA)
YCR061W::chr00_1	YCR061W	1.33555		y											Protein of unknown function; green fluorescent protein (GFP)-fusion protein localizes to the cytoplasm in a punctate pattern; induced by treatment with 8-methoxypsoralen and UVA irradiation	molecular_function (ND)	regulation of cell size (IMP)	cytoplasm (IDA); integral to membrane (IEA); membrane (IEA)
YJL096W::chr10_2	MRPL49	1.32974	y						y						Mitochondrial ribosomal protein of the large subunit	RNA binding (IEA); structural constituent of ribosome (IEA, IDA, IPI)	metabolic process (IEA); mitochondrial translation (IC); translation (IEA)	intracellular (IEA); mitochondrial large ribosomal subunit (IDA, IPI); mitochondrion (IDA, IEA); ribonucleoprotein complex (IEA); ribosome (IEA)
YDL241W::chr4_3	YDL241W	1.32676		y											Putative protein of unknown function; YDL241W is not an essential gene	molecular_function (ND)	biological_process (ND)	cellular_component (ND)
YNL070W::chr00_16b	TOM7	1.30551	y								y				Component of the TOM (translocase of outer membrane) complex responsible for recognition and initial import steps for all mitochondrially directed proteins; promotes assembly and stability of the TOM complex	P-P-bond-hydrolysis-driven protein transmembrane transporter activity (IEA); protein channel activity (IMP)	intracellular protein transport (IEA); protein import into mitochondrial matrix (IMP); protein import into mitochondrial outer membrane (IMP); protein transport (IEA); transport (IEA)	integral to membrane (IEA); membrane (IEA); mitochondrial outer membrane (IDA, IEA); mitochondrial outer membrane translocase complex (IMP, IDA); mitochondrion (IDA, IEA)
YMR015C::chr13_2	ERG5	1.30387		y											C-22 sterol desaturase, a cytochrome P450 enzyme that catalyzes the formation of the C-22(23) double bond in the sterol side chain in ergosterol biosynthesis; may be a target of azole antifungal drugs	C-22 sterol desaturase activity (IDA); electron carrier activity (IEA); heme binding (IEA); iron ion binding (IEA); metal ion binding (IEA); monooxygenase activity (IEA); oxidoreductase activity (IEA)	alcohol metabolic process (RCA); cellular lipid metabolic process (RCA); cellular metabolic compound salvage (RCA); ergosterol biosynthetic process (IDA, IMP); lipid biosynthetic process (IEA); oxidation reduction (IEA); steroid biosynthetic process (IEA); sterol biosynthetic process (IEA)	endoplasmic reticulum (IDA)
YHL038C::chr8_1	CBP2	1.29086	y									y			Mitochondrial protein required for splicing of the group I intron aI5 of the COB pre-mRNA, binds to the RNA to promote splicing; also involved in but not essential for splicing of the COB bI2 intron and the intron in the 21S rRNA gene	RNA binding (IMP, IDA)	Group I intron splicing (IDA); RNA splicing (IEA); mRNA processing (IEA); ribosomal small subunit biogenesis (RCA)	mitochondrion (IDA, IEA)
YKL190W::chr11_2	CNB1	1.29038		y									y		Calcineurin B; the regulatory subunit of calcineurin, a Ca++/calmodulin-regulated type 2B protein phosphatase which regulates Crz1p (a stress-response transcription factor), the other calcineurin subunit is encoded by CNA1 and/or CMP1	calcium ion binding (IEA, ISS); calcium-dependent protein serine/threonine phosphatase activity (ISS, IDA)	adaptation of signaling pathway by response to pheromone involved in conjugation with cellular fusion (IMP); cellular cell wall organization (RCA); cellular ion homeostasis (IMP); fungal-type cell wall organization (IGI, IMP); ion homeostasis (RCA)	calcineurin complex (IPI, IDA)
YNL055C::chr00_18	POR1	1.28492	y								y				Mitochondrial porin (voltage-dependent anion channel), outer membrane protein required for the maintenance of mitochondrial osmotic stability and mitochondrial membrane permeability; phosphorylated	voltage-gated anion channel activity (IEA, IDA)	DNA transport (IMP); anion transport (IEA); apoptosis (IMP); cell redox homeostasis (IMP); ion transport (IEA, IDA); mitochondrion organization (IMP); oxidation reduction (RCA); transmembrane transport (IEA); transport (IEA); vacuolar protein catabolic process (RCA)	integral to membrane (IEA); integral to mitochondrial outer membrane (IDA); membrane (IEA); mitochondrial outer membrane (IDA, IEA); mitochondrion (IDA, IEA, IPI); pore complex (IEA)
YDR335W::chr4_6	MSN5	1.27948		y											Karyopherin involved in nuclear import and export of proteins, including import of replication protein A and export of Swi6p, Far1p, and Pho4p; required for re-export of mature tRNAs after their retrograde import from the cytoplasm	binding (IEA); importin-alpha export receptor activity (ISS, IDA); protein binding (IPI)	NLS-bearing substrate import into nucleus (RCA); RNA localization (RCA); establishment of protein localization (RCA); mRNA-binding (hnRNP) protein import into nucleus (RCA); nuclear import (RCA); nuclear pore organization (RCA); nucleobase, nucleoside, nucleotide and nucleic acid transport (RCA); protein export from nucleus (IDA); protein import (RCA); protein import into nucleus (RCA); protein l…	integral to membrane (RCA); intrinsic to membrane (RCA); nuclear envelope (RCA); nuclear pore (RCA); nucleus (IDA); pore complex (RCA)
YHL040C::chr8_1	ARN1	1.27294		y			y								Transporter, member of the ARN family of transporters that specifically recognize siderophore-iron chelates; responsible for uptake of iron bound to ferrirubin, ferrirhodin, and related siderophores	siderophore-iron transmembrane transporter activity (IMP)	ion transport (IEA); iron ion transport (IEA); siderophore-iron transport (IMP); transport (IEA)	cytoplasmic membrane-bounded vesicle (IDA); endosome (TAS, IEA); endosome membrane (IEA); integral to membrane (IEA); membrane (IEA); plasma membrane (IEA, IDA)
YLR425W::chr00_4	TUS1	1.26221		y											Guanine nucleotide exchange factor (GEF) that functions to modulate Rho1p activity as part of the cell integrity signaling pathway; multicopy suppressor of tor2 mutation and ypk1 ypk2 double mutation; potential Cdc28p substrate	Rho guanyl-nucleotide exchange factor activity (IEA, IDA); guanyl-nucleotide exchange factor activity (IEA); small GTPase regulator activity (IEA)	cellular cell wall organization (RCA); fungal-type cell wall organization (IGI, IMP); regulation of Rho protein signal transduction (IEA); signal transduction (IMP, IGI)	cellular_component (ND); intracellular (IEA)
YAL017W::chr1_1	PSK1	1.26215		y											One of two (see also PSK2) PAS domain containing S/T protein kinases; coordinately regulates protein synthesis and carbohydrate metabolism and storage in response to a unknown metabolite that reflects nutritional status	ATP binding (IEA); kinase activity (IEA); nucleotide binding (IEA); protein kinase activity (IEA); protein serine/threonine kinase activity (ISS, IEA, IMP); signal transducer activity (IEA); transferase activity (IEA)	negative regulation of glycogen biosynthetic process (IMP); protein phosphorylation (IMP, ISS, IEA); regulation of 1,6-beta-glucan biosynthetic process (IGI); signal transduction (IEA)	cytoplasm (IDA)
YIL041W::chr9_1	GVP36	1.25665		y											BAR domain-containing protein that localizes to both early and late Golgi vesicles; required for adaptation to varying nutrient concentrations, fluid-phase endocytosis, polarization of the actin cytoskeleton, and vacuole biogenesis	molecular_function (ND)	endocytosis (IMP); establishment or maintenance of actin cytoskeleton polarity (IMP); vacuole organization (IMP)	Golgi apparatus (IEA); Golgi membrane (IEA); cytoplasm (IDA); integral to Golgi membrane (IDA); membrane (IEA)
YPR191W::chr16_5	QCR2	1.25115	y			y									Subunit 2 of the ubiquinol cytochrome-c reductase complex, which is a component of the mitochondrial inner membrane electron transport chain; phosphorylated; transcription is regulated by Hap1p, Hap2p/Hap3p, and heme	catalytic activity (IEA); metal ion binding (IEA); metalloendopeptidase activity (IEA); ubiquinol-cytochrome-c reductase activity (IMP); zinc ion binding (IEA)	ER-nucleus signaling pathway (RCA); aerobic respiration (IMP); cell death (RCA); cofactor metabolic process (RCA); electron transport chain (IEA); ion transport (RCA); mitochondrial electron transport, ubiquinol to cytochrome c (IDA); nucleotide metabolic process (RCA); oxidation reduction (RCA); phosphorus metabolic process (RCA); proteolysis (IEA); transport (IEA)	membrane (IEA); mitochondrial inner membrane (IEA); mitochondrial respiratory chain complex III (IDA); mitochondrion (IDA, IEA); respiratory chain (IEA)
YOR290C::chr15_4	SNF2	1.25072		y		y									Catalytic subunit of the SWI/SNF chromatin remodeling complex involved in transcriptional regulation; contains DNA-stimulated ATPase activity; functions interdependently in transcriptional activation with Snf5p and Snf6p	ATP binding (IEA); DNA binding (IEA); DNA-dependent ATPase activity (IDA, IMP); general RNA polymerase II transcription factor activity (TAS); helicase activity (IEA, RCA); histone acetyl-lysine binding (IDA); hydrolase activity (IEA); hydrolase activity, acting on acid anhydrides, in phosphorus-containing anhydrides (IEA); nucleic acid binding (IEA); nucleotide binding (IEA); sequence-specific D…	ATP-dependent chromatin remodeling (IDA, IMP); double-strand break repair (IMP); nucleosome mobilization (IDA, IMP); positive regulation of gene-specific transcription from RNA polymerase II promoter (IMP); positive regulation of transcription (RCA); positive regulation of transcription, DNA-dependent (IDA, IMP); regulation of transcription (IEA); transcription (IEA)	RSC complex (RCA); SWI/SNF complex (IDA, IMP); chromatin (RCA); chromosomal part (RCA); nuclear chromatin (RCA); nuclear chromosome (RCA); nuclear chromosome part (RCA); nucleoplasm (RCA); nucleoplasm part (RCA); nucleus (IEA, IDA)
YOR179C::chr15_2	SYC1	1.24721		y											Subunit of the APT subcomplex of cleavage and polyadenylation factor, may have a role in 3' end formation of both polyadenylated and non-polyadenylated RNAs	RNA binding (IC)	mRNA processing (IEA); termination of RNA polymerase II transcription, poly(A)-coupled (IPI); termination of RNA polymerase II transcription, poly(A)-independent (IPI)	mRNA cleavage and polyadenylation specificity factor complex (IPI); nucleus (IEA, IDA)
YFL003C::chr00_17a	MSH4	1.24363		y											Protein involved in meiotic recombination, required for normal levels of crossing over, colocalizes with Zip2p to discrete foci on meiotic chromosomes, has homology to bacterial MutS protein	ATP binding (IEA); DNA binding (IEA, IPI); mismatched DNA binding (IEA); nucleotide binding (IEA); structure-specific DNA binding (RCA)	meiosis (IEA); mismatch repair (IEA); reciprocal meiotic recombination (IMP)	nuclear chromosome (IDA)
YDL198C::chr4_3	GGC1	1.24245	y								y				Mitochondrial GTP/GDP transporter, essential for mitochondrial genome maintenance; has a role in mitochondrial iron transport; member of the mitochondrial carrier family	binding (IEA); guanine nucleotide transmembrane transporter activity (IDA)	cellular amino acid and derivative metabolic process (RCA); cellular aromatic compound metabolic process (RCA); cellular iron ion homeostasis (IMP); guanine nucleotide transport (IDA); mitochondrial genome maintenance (IGI, IMP); nitrogen compound metabolic process (RCA); organic acid metabolic process (RCA); translational elongation (RCA); transmembrane transport (IEA, IDA); transport (IEA)	integral to membrane (IEA); membrane (IEA); mitochondrial inner membrane (IEA, ISS); mitochondrion (IDA, IEA)
YJL046W::chr10_2	AIM22	1.24209	y							y					Putative lipoate-protein ligase, required along with Lip2 and Lip5 for lipoylation of Lat1p and Kgd2p; similar to E. coli LplA; null mutant displays reduced frequency of mitochondrial genome loss	ATP binding (IEA); catalytic activity (IEA); ligase activity (IEA); lipoate-protein ligase activity (ISA); nucleotide binding (IEA); transferase activity (IEA)	protein lipoylation (IMP, IEA); protein modification process (IEA)	mitochondrion (IDA)
YFR039C::chr00_14	YFR039C	1.24133		y									y		Putative protein of unknown function; may be involved in response to high salt and changes in carbon source; deletion mutant has decreased spore survival in Drosophila feces	molecular_function (ND)	biological_process (ND)	cellular_component (ND)
YNL189W::chr14_2	SRP1	1.24087		y											Karyopherin alpha homolog, forms a dimer with karyopherin beta Kap95p to mediate import of nuclear proteins, binds the nuclear localization signal of the substrate during import; may also play a role in regulation of protein degradation	Ras guanyl-nucleotide exchange factor activity (RCA); binding (IEA); protein transporter activity (IEA, IDA)	RNA transport (RCA); establishment of RNA localization (RCA); intracellular protein transport (IEA); mRNA export from nucleus (RCA); mRNA transport (RCA); nuclear export (RCA); nuclear pore organization (RCA); nucleic acid transport (RCA); nucleotide metabolic process (RCA); nucleus organization (RCA); peptidyl-amino acid modification (RCA); protein export from nucleus (RCA); protein import into …	cytoplasm (IDA, IEA); integral to membrane (RCA); intrinsic to membrane (RCA); nuclear envelope (RCA); nuclear exosome (RNase complex) (IDA); nuclear pore (IEA, RCA); nucleus (IEA, IDA); perinuclear region of cytoplasm (IEA); pore complex (RCA)
YER016W::chr5_3	BIM1	1.23906		y											Microtubule-binding protein that together with Kar9p makes up the cortical microtubule capture site and delays the exit from mitosis when the spindle is oriented abnormally	cytoskeletal protein binding (RCA); microtubule binding (IEA); structural constituent of cytoskeleton (IPI)	M phase (RCA); cell cycle (IEA); cell division (IEA); microtubule depolymerization (IMP); microtubule nucleation (IPI); mitosis (IEA); mitotic cell cycle (RCA); mitotic cell cycle spindle assembly checkpoint (TAS); mitotic sister chromatid cohesion (IGI, IMP); negative regulation of microtubule depolymerization (IMP); negative regulation of protein metabolic process (RCA); nuclear migration along…	cytoplasmic microtubule (IDA); kinetochore (TAS); microtubule (IEA); spindle (IDA); spindle midzone (IDA); spindle pole (IDA); spindle pole body (IDA)
YPL097W::chr16_2	MSY1	1.2356	y					y							Mitochondrial tyrosyl-tRNA synthetase	ATP binding (IEA); aminoacyl-tRNA ligase activity (IEA); ligase activity (IEA); nucleotide binding (IEA); tyrosine-tRNA ligase activity (ISS, IGI, IEA)	mitochondrial tyrosyl-tRNA aminoacylation (IGI, ISS); tRNA aminoacylation for protein translation (IEA); translation (IEA); tyrosyl-tRNA aminoacylation (IEA)	cytoplasm (IEA); mitochondrial matrix (IEA); mitochondrion (IMP, IDA, IEA)
YEL031W::chr5_2	SPF1	1.23512		y											P-type ATPase, ion transporter of the ER membrane involved in ER function and Ca2+ homeostasis; required for regulating Hmg2p degradation; confers sensitivity to a killer toxin (SMKT) produced by Pichia farinosa KK1	ATP binding (IEA); ATPase activity (IEA); ATPase activity, coupled to transmembrane movement of ions, phosphorylative mechanism (IEA, IDA); catalytic activity (IEA); hydrolase activity (IEA); hydrolase activity, acting on acid anhydrides, catalyzing transmembrane movement of substances (IEA); metal ion binding (IEA); nucleotide binding (IEA)	ATP biosynthetic process (IEA); auxin biosynthetic process (IEA); cation transport (IEA); cellular calcium ion homeostasis (IMP); cellular cell wall organization (RCA); metabolic process (IEA); transmembrane transport (IMP)	cis-Golgi network (IDA); endoplasmic reticulum membrane (IDA); integral to membrane (IEA); membrane (IEA); mitochondrion (IDA)
YDR006C::chr4_3	SOK1	1.22509		y											Protein whose overexpression suppresses the growth defect of mutants lacking protein kinase A activity; involved in cAMP-mediated signaling; localized to the nucleus; similar to the mouse testis-specific protein PBS13	molecular_function (ND)	cAMP-mediated signaling (IGI)	nucleus (IEA, IDA)
YDL202W::chr4_3	MRPL11	1.22501	y						y						Mitochondrial ribosomal protein of the large subunit	structural constituent of ribosome (IDA)	mitochondrial translation (IC); ribosome biogenesis (IEA)	intracellular (IEA); mitochondrial large ribosomal subunit (IDA); mitochondrion (IDA, IEA); ribonucleoprotein complex (IEA); ribosome (IEA)
YDR035W::chr4_3	ARO3	1.20295		y											3-deoxy-D-arabino-heptulosonate-7-phosphate (DAHP) synthase, catalyzes the first step in aromatic amino acid biosynthesis and is feedback-inhibited by phenylalanine or high concentration of tyrosine or tryptophan	3-deoxy-7-phosphoheptulonate synthase activity (IDA, IEA); catalytic activity (IEA); transferase activity (IEA)	aromatic amino acid family biosynthetic process (IEA, TAS); biosynthetic process (IEA); cellular amino acid and derivative metabolic process (RCA); cellular amino acid biosynthetic process (IEA); cellular aromatic compound metabolic process (RCA); metabolic process (IEA); nitrogen compound metabolic process (RCA); organic acid metabolic process (RCA); response to stress (IEA)	cytoplasm (IDA); mitochondrion (IDA); nucleus (IDA)
YOR065W::chr15_1	CYT1	1.2021	y			y									Cytochrome c1, component of the mitochondrial respiratory chain; expression is regulated by the heme-activated, glucose-repressed Hap2p/3p/4p/5p CCAAT-binding complex	electron carrier activity (IEA); electron transporter, transferring electrons within CoQH2-cytochrome c reductase complex activity (IMP); heme binding (IEA); iron ion binding (IEA); metal ion binding (IEA)	cell death (RCA); electron transport chain (IEA); ion transport (RCA); mitochondrial electron transport, ubiquinol to cytochrome c (IMP, TAS); nucleotide metabolic process (RCA); oxidation reduction (RCA); oxidative phosphorylation (TAS); phosphorus metabolic process (RCA); transport (IEA)	integral to membrane (IEA); membrane (IEA); mitochondrial inner membrane (IEA, TAS); mitochondrial respiratory chain (TAS); mitochondrial respiratory chain complex III (IDA); mitochondrion (IDA, IEA); respiratory chain (IEA)
YBR039W::chr2_2	ATP3	1.19577	y			y									Gamma subunit of the F1 sector of mitochondrial F1F0 ATP synthase, which is a large, evolutionarily conserved enzyme complex required for ATP synthesis	ATPase activity (IDA); hydrogen ion transporting ATP synthase activity, rotational mechanism (IMP, IEA, IDA); proton-transporting ATPase activity, rotational mechanism (IEA)	ATP biosynthetic process (IEA); ATP synthesis coupled proton transport (IMP, IEA); cell death (RCA); cofactor metabolic process (RCA); ion transport (IEA, RCA); nucleotide metabolic process (RCA); oxidation reduction (RCA); phosphorus metabolic process (RCA); proton transport (IEA); transport (IEA)	membrane (IEA); mitochondrial inner membrane (IEA); mitochondrial proton-transporting ATP synthase, central stalk (IMP, IDA); mitochondrion (IDA, IEA); proton-transporting ATP synthase complex, catalytic core F(1) (IEA, IDA)
YKL016C::chr11_1	ATP7	1.19479	y			y									Subunit d of the stator stalk of mitochondrial F1F0 ATP synthase, which is a large, evolutionarily conserved enzyme complex required for ATP synthesis	ATPase activity (IDA); hydrogen ion transmembrane transporter activity (IEA); hydrogen ion transporting ATP synthase activity, rotational mechanism (IMP)	ATP biosynthetic process (IEA); ATP synthesis coupled proton transport (IMP, ISS, IEA); cell death (RCA); cofactor metabolic process (RCA); ion transport (IEA, RCA); nucleotide metabolic process (RCA); oxidation reduction (RCA); phosphorus metabolic process (RCA); protein complex assembly (IMP, IPI); proton transport (IEA); transport (IEA)	membrane (IEA); mitochondrial inner membrane (IEA); mitochondrial proton-transporting ATP synthase complex (IDA); mitochondrial proton-transporting ATP synthase complex, coupling factor F(o) (IEA); mitochondrial proton-transporting ATP synthase, stator stalk (IMP, ISS); mitochondrion (IDA, IEA); proton-transporting ATP synthase complex, coupling factor F(o) (IEA)
YDR377W::chr4_7	ATP17	1.19259	y			y									Subunit f of the F0 sector of mitochondrial F1F0 ATP synthase, which is a large, evolutionarily conserved enzyme complex required for ATP synthesis	ATPase activity (IDA); hydrogen ion transporting ATP synthase activity, rotational mechanism (IMP, IPI)	ATP biosynthetic process (IEA); ATP synthesis coupled proton transport (IMP, IPI); cell death (RCA); cofactor metabolic process (RCA); ion transport (IEA, RCA); nucleotide metabolic process (RCA); oxidation reduction (RCA); phosphorus metabolic process (RCA); proton transport (IEA); transport (IEA)	membrane (IEA); mitochondrial inner membrane (IEA); mitochondrial proton-transporting ATP synthase complex, coupling factor F(o) (IMP, IPI); mitochondrion (IDA, IEA); proton-transporting ATP synthase complex, coupling factor F(o) (IEA)
YKR049C::chr11_3	FMP46	1.19212	y		y										Putative redox protein containing a thioredoxin fold; the authentic, non-tagged protein is detected in highly purified mitochondria in high-throughput studies	oxidoreductase activity (IEA, ISS)	biological_process (ND); oxidation reduction (IEA, RCA)	mitochondrion (IDA, IEA)
YPL011C::chr16_3	TAF3	1.18891		y											TFIID subunit (47 kDa), involved in promoter binding and RNA polymerase II transcription initiation	chromatin binding (IDA); general RNA polymerase II transcription factor activity (IDA)	RNA polymerase II transcriptional preinitiation complex assembly (IC); general transcription from RNA polymerase II promoter (IDA); regulation of transcription (IEA); transcription (IEA)	nucleus (IEA); transcription factor TFIID complex (IDA)
YNR060W::chr00_4	FRE4	1.18817	y												Ferric reductase, reduces a specific subset of siderophore-bound iron prior to uptake by transporters; expression induced by low iron levels	FAD or FADH2 binding (IEA); electron carrier activity (IEA); ferric-chelate reductase activity (ISS, IMP); iron ion binding (IEA); metal ion binding (IEA); oxidoreductase activity (IEA)	electron transport chain (IEA); ion transport (IEA); iron ion transport (IEA); oxidation reduction (IEA); response to toxin (RCA); siderophore-iron transport (IMP); transport (IEA)	integral to membrane (IEA); membrane (IEA); plasma membrane (IEA, IMP, ISS)
YDR375C::chr4_7	BCS1	1.18549	y			y									Mitochondrial protein of the AAA ATPase family; has ATP-dependent chaperone activity; required for assembly of Rip1p and Qcr10p into cytochrome bc(1) complex; mutations in human homolog BCS1L are linked to neonatal mitochondrial diseases	ATP binding (IEA); ATPase activity (ISS); nucleoside-triphosphatase activity (IEA); nucleotide binding (IEA)	aerobic respiration (IMP); chaperone-mediated protein complex assembly (IMP, IPI); mitochondrion organization (IMP)	integral to membrane (IEA); membrane (IEA); mitochondrial inner membrane (IEA, IDA); mitochondrion (IDA, IEA)
YNL201C::chr14_2	PSY2	1.1837		y											Putative subunit of an evolutionarily conserved protein phosphatase complex containing the catalytic subunit Pph3p and the regulatory subunit Psy4p; required for cisplatin and oxaliplatin resistance; putative homolog of mammalian R3	molecular_function (ND)	response to DNA damage stimulus (IGI); response to drug (IMP)	nucleus (IEA, IDA)
YDR507C::chr4_8	GIN4	1.18355		y											Protein kinase involved in bud growth and assembly of the septin ring, proposed to have kinase-dependent and kinase-independent activities; undergoes autophosphorylation; similar to Kcc4p and Hsl1p	ATP binding (IEA); kinase activity (IEA); nucleotide binding (IEA); protein kinase activity (IEA, ISS); protein serine/threonine kinase activity (IEA, RCA); transferase activity (IEA)	budding cell bud growth (IGI, IMP); cell division (RCA); cellular cell wall organization (RCA); protein autophosphorylation (IDA, IMP); protein phosphorylation (ISS, IEA); reproduction (RCA); septin checkpoint (IGI, IMP); septin ring assembly (IGI, IMP); sexual reproduction (RCA)	cellular bud neck (IDA, IEA); cytoplasm (IEA); cytoskeleton (RCA)
YMR170C::chr13_4	ALD2	1.18339		y											Cytoplasmic aldehyde dehydrogenase, involved in ethanol oxidation and beta-alanine biosynthesis; uses NAD+ as the preferred coenzyme; expression is stress induced and glucose repressed; very similar to Ald3p	aldehyde dehydrogenase (NAD) activity (ISS, IMP); aldehyde dehydrogenase [NAD(P)+] activity (IEA); oxidoreductase activity (IEA)	autophagy (RCA); beta-alanine biosynthetic process (IMP); cellular aldehyde metabolic process (ISS); metabolic process (IEA); oxidation reduction (IEA); polyamine catabolic process (IGI, IMP); vacuolar protein catabolic process (RCA)	cytoplasm (IDA, IEA, ISS)
YER151C::chr00_5	UBP3	1.18248		y											Ubiquitin-specific protease that interacts with Bre5p to co-regulate anterograde and retrograde transport between endoplasmic reticulum and Golgi compartments; inhibitor of gene silencing; cleaves ubiquitin fusions but not polyubiquitin	cysteine-type peptidase activity (IEA); hydrolase activity (IEA); peptidase activity (IEA); ubiquitin thiolesterase activity (IEA); ubiquitin-specific protease activity (IDA)	protein deubiquitination (IDA, IMP); regulation of ER to Golgi vesicle-mediated transport (IMP); ribophagy (IMP); ubiquitin-dependent protein catabolic process (IEA)	cytoplasm (IC)
YPL107W::chr16_2	YPL107W	1.17768		y	y										Putative protein of unknown function; green fluorescent protein (GFP)-fusion protein localizes to mitochondria; YPL107W is not an essential gene	molecular_function (ND)	biological_process (ND)	mitochondrion (IDA, IEA)
YJR120W::chr00_12	YJR120W	1.17227		y	y										Protein of unknown function; essential for growth under anaerobic conditions; mutation causes decreased expression of ATP2, impaired respiration, defective sterol uptake, and altered levels/localization of ABC transporters Aus1p and Pdr11p	molecular_function (ND)	cellular respiration (IMP); mitochondrion organization (IMP); sterol transport (IMP)	cellular_component (ND)
YOR143C::chr15_2	THI80	1.16892		y											Thiamine pyrophosphokinase, phosphorylates thiamine to produce the coenzyme thiamine pyrophosphate (thiamine diphosphate)	ATP binding (IEA); kinase activity (IEA); nucleotide binding (IEA); thiamin diphosphokinase activity (IMP, IDA, IEA); transferase activity (IEA)	thiamin diphosphate biosynthetic process (TAS, IMP, IEA); thiamin metabolic process (IEA)	cytoplasm (IDA)
YER058W::chr5_3	PET117	1.16729	y			y									Protein required for assembly of cytochrome c oxidase	molecular_function (ND)	mitochondrial respiratory chain complex IV assembly (IMP); translational elongation (RCA)	mitochondrial inner membrane (TAS); mitochondrion (IDA, IEA)
YLR201C::chr12_3	COQ9	1.16075	y			y									Protein required for ubiquinone (coenzyme Q) biosynthesis and respiratory growth; localizes to the matrix face of the mitochondrial inner membrane in a large complex with ubiquinone biosynthetic enzymes	molecular_function (ND)	aerobic respiration (IMP); oxidation reduction (RCA); ubiquinone biosynthetic process (IMP, IEA, IPI)	membrane (IEA); mitochondrial inner membrane (IEA, IDA); mitochondrion (IDA, IEA)
YKL170W::chr11_2	MRPL38	1.15969	y						y						Mitochondrial ribosomal protein of the large subunit; appears as two protein spots (YmL34 and YmL38) on two-dimensional SDS gels	structural constituent of ribosome (IEA, IDA, IPI)	mitochondrial translation (IC); translation (IEA)	intracellular (IEA); large ribosomal subunit (IEA); mitochondrial large ribosomal subunit (IDA, IPI); mitochondrion (IDA, IEA); ribonucleoprotein complex (IEA); ribosome (IEA)
YDL069C::chr4_1	CBS1	1.15752	y						y						Mitochondrial translational activator of the COB mRNA; membrane protein that interacts with translating ribosomes, acts on the COB mRNA 5'-untranslated leader	translation factor activity, nucleic acid binding (IGI, IMP, IDA)	regulation of translation (IEA); translation (TAS); translational elongation (RCA)	membrane (IEA); mitochondrial inner membrane (IEA, TAS); mitochondrial ribosome (IPI); mitochondrion (IDA, IEA)
YMR286W::chr13_5	MRPL33	1.1568	y						y						Mitochondrial ribosomal protein of the large subunit	structural constituent of ribosome (IEA, IDA)	mitochondrial translation (RCA, IC); translation (IEA)	intracellular (IEA); large ribosomal subunit (IEA); mitochondrial large ribosomal subunit (IDA); mitochondrion (IDA, IEA); ribonucleoprotein complex (IEA); ribosome (IEA)
YFL025C::chr6_1	BST1	1.15636		y											GPI inositol deacylase of the ER that negatively regulates COPII vesicle formation, prevents production of vesicles with defective subunits, required for proper discrimination between resident ER proteins and Golgi-bound cargo molecules	hydrolase activity (IEA); phosphatidylinositol deacylase activity (IGI)	ER to Golgi vesicle-mediated transport (IMP); ER-associated protein catabolic process (IMP); GPI anchor metabolic process (IGI); protein retention in ER lumen (IMP); protein transport (IEA); transport (IEA); vesicle organization (IGI, IMP)	endoplasmic reticulum (IEA, IDA); endoplasmic reticulum membrane (IEA); integral to membrane (IEA, ISS); membrane (IEA)
YNR064C::chr00_4	YNR064C	1.15596		y											Epoxide hydrolase, member of the alpha/beta hydrolase fold family; may have a role in detoxification of epoxides	carboxylesterase activity (IEA); epoxide hydrolase activity (IDA, ISS); hydrolase activity (IEA)	response to toxin (ISS)	soluble fraction (IDA)
YGR062C::chr7_4	COX18	1.1555	y		y										Mitochondrial integral inner membrane protein required for membrane insertion of C-terminus of Cox2p; interacts genetically and physically with Mss2p and Pnt1p; similar to S. cerevisiae Oxa1, N. crassa Oxa2p, and E. coli YidC	membrane insertase activity (IMP, IGI, ISS, IPI)	protein insertion into membrane (IEA); protein insertion into mitochondrial membrane from inner side (IMP, IPI, IGI); translational elongation (RCA)	integral to membrane (IEA); integral to mitochondrial inner membrane (IDA); membrane (IEA); mitochondrial inner membrane (IEA); mitochondrion (IEA)
YGR166W::chr7_5	KRE11	1.14639		y									y		Protein involved in biosynthesis of cell wall beta-glucans; subunit of the TRAPP (transport protein particle) complex, which is involved in the late steps of endoplasmic reticulum to Golgi transport	molecular_function (ND)	ER to Golgi vesicle-mediated transport (IMP); cellular cell wall organization (IEA, RCA); transport (IEA)	Golgi apparatus (IEA); TRAPP complex (IDA); cytoplasm (IEA); trans-Golgi network (IDA)
YMR307W::chr13_5	GAS1	1.14089		y											Beta-1,3-glucanosyltransferase, required for cell wall assembly and also has a role in transcriptional silencing; localizes to the cell surface via a glycosylphosphatidylinositol (GPI) anchor; also found at the nuclear periphery	1,3-beta-glucanosyltransferase activity (IDA); transferase activity (IEA)	ER-nucleus signaling pathway (RCA); cellular cell wall organization (IEA, RCA); chromatin silencing (IMP, IPI); establishment of protein localization (RCA); filamentous growth (IMP); fungal-type cell wall organization (IMP)	ER to Golgi transport vesicle (IDA); anchored to membrane (IEA); cell wall (IEA); cellular bud scar (IDA); extracellular region (IEA); fungal-type cell wall (IDA); membrane (IEA); membrane raft (IDA); mitochondrion (IDA); nuclear periphery (IDA); plasma membrane (IDA, IEA); plasma membrane enriched fraction (IDA); primary cell septum (IDA)
YER061C::chr5_3	CEM1	1.14034	y			y									Mitochondrial beta-keto-acyl synthase with possible role in fatty acid synthesis; required for mitochondrial respiration	3-oxoacyl-[acyl-carrier-protein] synthase activity (IEA); acyltransferase activity (IEA); catalytic activity (IEA); fatty acid synthase activity (ISS); transferase activity (IEA)	biosynthetic process (IEA); fatty acid biosynthetic process (IEA, ISS); lipid biosynthetic process (IEA); metabolic process (IEA)	mitochondrion (IDA, IEA, TAS)
YIL039W::chr9_1	TED1	1.13882		y											Conserved phosphoesterase domain-containing protein that acts together with Emp24p/Erv25p in cargo exit from the ER; deletion confers sensitivity to 4-(N-(S-glutathionylacetyl)amino) phenylarsenoxide (GSAO)	hydrolase activity (IEA); molecular_function (ND)	ER to Golgi vesicle-mediated transport (IMP, IGI)	endoplasmic reticulum (IEA, IDA); endoplasmic reticulum membrane (IEA); integral to membrane (IEA); membrane (IEA)
YJL159W::chr10_1	HSP150	1.138		y									y		O-mannosylated heat shock protein that is secreted and covalently attached to the cell wall via beta-1,3-glucan and disulfide bridges; required for cell wall stability; induced by heat shock, oxidative stress, and nitrogen limitation	structural constituent of cell wall (IPI)	cellular cell wall organization (IEA); fungal-type cell wall organization (IMP); response to stress (IEA)	cell wall (IEA); extracellular region (IEA, IDA); fungal-type cell wall (IDA)
YCR026C::chr00_1	NPP1	1.13685		y											Nucleotide pyrophosphatase/phosphodiesterase family member; mediates extracellular nucleotide phosphate hydrolysis along with Npp2p and Pho5p; activity and expression enhanced during conditions of phosphate starvation	catalytic activity (IEA); hydrolase activity (IEA); nucleoside-triphosphatase activity (IGI, IMP); nucleoside-triphosphate diphosphatase activity (IGI, IMP, IDA); nucleotide diphosphatase activity (ISS, IEA); phosphodiesterase I activity (ISS, IEA)	cellular response to phosphate starvation (IEP, IMP); metabolic process (IEA); nucleoside triphosphate metabolic process (IMP); phosphate metabolic process (ISS)	cellular_component (ND); integral to membrane (IEA); membrane (IEA)
YPL104W::chr16_2	MSD1	1.13528	y					y							Mitochondrial aspartyl-tRNA synthetase, required for acylation of aspartyl-tRNA; yeast and bacterial aspartyl-, asparaginyl-, and lysyl-tRNA synthetases contain regions with high sequence similarity, suggesting a common ancestral gene	ATP binding (IEA); aminoacyl-tRNA ligase activity (IEA); aspartate-tRNA ligase activity (IEA, IMP, ISA); ligase activity (IEA); nucleic acid binding (IEA); nucleotide binding (IEA)	aspartyl-tRNA aminoacylation (IEA); mitochondrial aspartyl-tRNA aminoacylation (IMP, IGI); tRNA aminoacylation for protein translation (IEA); translation (IEA)	cytoplasm (IEA); mitochondrial matrix (IEA); mitochondrion (IDA, IEA, ISS, IMP)
YPR047W::chr16_4	MSF1	1.13462	y					y							Mitochondrial phenylalanyl-tRNA synthetase, active as a monomer, unlike the cytoplasmic subunit which is active as a dimer complexed to a beta subunit dimer; similar to the alpha subunit of E. coli phenylalanyl-tRNA synthetase	ATP binding (IEA); aminoacyl-tRNA ligase activity (IEA); ligase activity (IEA); magnesium ion binding (IEA); nucleotide binding (IEA); phenylalanine-tRNA ligase activity (ISS, IEA, IMP, IDA); tRNA binding (IEA)	mitochondrial phenylalanyl-tRNA aminoacylation (IMP); phenylalanyl-tRNA aminoacylation (IEA, IDA); tRNA aminoacylation for protein translation (IEA); tRNA processing (IEA); translation (IEA)	cytoplasm (IEA); mitochondrial matrix (IEA); mitochondrion (IDA, IEA, IMP)
YBR021W::chr2_2	FUR4	1.13167		y											Uracil permease, localized to the plasma membrane; expression is tightly regulated by uracil levels and environmental cues	nucleobase transmembrane transporter activity (IEA); uracil:cation symporter activity (IDA)	nucleobase, nucleoside, nucleotide and nucleic acid transport (IEA); transmembrane transport (IEA, IDA); transport (IEA); uracil transport (IDA)	integral to membrane (IEA); membrane (IEA); membrane raft (IDA); plasma membrane (IDA)
YOL037C::chr15_5	PRE6	1.1274		y											Dubious open reading frame unlikely to encode a protein, based on available experimental and comparative sequence data; partially overlaps the uncharacterized ORF YOL036W
YPR166C::chr16_5	MRP2	1.12545	y						y						Mitochondrial ribosomal protein of the small subunit	structural constituent of ribosome (IEA, IPI)	mitochondrial translation (IC, RCA); translation (IEA)	intracellular (IEA); mitochondrial small ribosomal subunit (IPI); mitochondrion (IDA, IEA); ribonucleoprotein complex (IEA); ribosome (IEA)
YAL034C::chr1_1	FUN19	1.1219		y											Non-essential protein of unknown function; expression induced in response to heat stress	molecular_function (ND)	biological_process (ND)	cellular_component (ND)
YMR072W::chr00_6	ABF2	1.11961	y		y										Mitochondrial DNA-binding protein involved in mitochondrial DNA replication and recombination, member of HMG1 DNA-binding protein family; activity may be regulated by protein kinase A phosphorylation	DNA bending activity (IDA); DNA binding (IEA, IDA)	mitochondrial genome maintenance (IMP); mitochondrion inheritance (IMP)	mitochondrial chromosome (IDA); mitochondrial nucleoid (IDA); mitochondrion (IDA, IEA); nucleus (IEA)
YGR217W::chr7_5	CCH1	1.11917		y									y		Voltage-gated high-affinity calcium channel involved in calcium influx in response to some environmental stresses as well as exposure to mating pheromones; interacts and co-localizes with Mid1p, suggesting Cch1p and Mid1p function together	calcium channel activity (IDA, IEA, IMP); ion channel activity (IEA); voltage-gated calcium channel activity (ISS); voltage-gated ion channel activity (IEA)	calcium ion transport (IMP, IDA, IEA); ion transport (IEA); response to stress (IEA); transmembrane transport (IEA); transport (IEA)	integral to membrane (IEA); membrane (IEA); plasma membrane (IDA, IEA)
YBR078W::chr2_2	ECM33	1.11723		y	y										GPI-anchored protein of unknown function, has a possible role in apical bud growth; GPI-anchoring on the plasma membrane crucial to function; phosphorylated in mitochondria; similar to Sps2p and Pst1p	molecular_function (ND)	cellular cell wall organization (IEA); fungal-type cell wall organization (IMP)	anchored to membrane (IEA); cell wall (IEA); extracellular region (IEA); fungal-type cell wall (IDA); membrane (IEA); membrane fraction (IDA); mitochondrion (IDA); plasma membrane (IDA, IEA); plasma membrane enriched fraction (IDA)
YDR231C::chr4_5	COX20	1.11606	y		y										Mitochondrial inner membrane protein, required for proteolytic processing of Cox2p and its assembly into cytochrome c oxidase	unfolded protein binding (IDA)	aerobic respiration (IMP); mitochondrial respiratory chain complex IV assembly (IMP); oxidation reduction (RCA); protein processing (IMP)	integral to membrane (IEA); membrane (IEA); mitochondrial inner membrane (IEA, IDA); mitochondrion (IDA, IEA)
YER087C-A::chr5_3	AIM10	1.1094	y							y					Partially overlaps AIM10 gene
YDR529C::chr4_8	QCR7	1.10364	y			y									Subunit 7 of the ubiquinol cytochrome-c reductase complex, which is a component of the mitochondrial inner membrane electron transport chain; oriented facing the mitochondrial matrix; N-terminus appears to play a role in complex assembly	ubiquinol-cytochrome-c reductase activity (IEA, IMP)	aerobic respiration (IMP); cell death (RCA); cofactor metabolic process (RCA); electron transport chain (IEA); ion transport (RCA); mitochondrial electron transport, ubiquinol to cytochrome c (IMP, IEA); mitochondrial respiratory chain complex III assembly (IMP); nucleotide metabolic process (RCA); oxidation reduction (RCA); phosphorus metabolic process (RCA); transport (IEA)	membrane (IEA); mitochondrial inner membrane (IEA); mitochondrial respiratory chain complex III (IDA); mitochondrion (IDA, IEA); respiratory chain (IEA)
YPL098C::chr16_2	MGR2	1.10032	y							y					Protein required for growth of cells lacking the mitochondrial genome	molecular_function (ND)	mitochondrial genome maintenance (IGI, IMP)	cellular_component (ND); integral to membrane (IEA); membrane (IEA)
YDR008C::chr4_3	TRP1	1.10005		y											Partially overlaps TRP1
YMR287C::chr13_5	DSS1	1.09692	y												3'-5' exoribonuclease, component of the mitochondrial degradosome along with the ATP-dependent RNA helicase Suv3p; the degradosome associates with the ribosome and mediates turnover of aberrant or unprocessed RNAs	RNA binding (IEA); exonuclease activity (IEA); exoribonuclease II activity (IDA, IEA); hydrolase activity (IEA); nuclease activity (IEA); ribonuclease activity (IEA)	RNA catabolic process (IMP, IDA)	mitochondrial matrix (IEA, IDA); mitochondrion (IDA, IEA)
YAR047C::chr1_1	YAR047C	1.09643		y											Dubious open reading frame unlikely to encode a protein, based on available experimental and comparative sequence data
YDR114C::chr4_4	YDR114C	1.09151		y											Putative protein of unknown function; deletion mutant exhibits poor growth at elevated pH and calcium	molecular_function (ND)	biological_process (ND)	cellular_component (ND)
YKL041W::chr11_1	VPS24	1.08898		y											One of four subunits of the endosomal sorting complex required for transport III (ESCRT-III); forms an ESCRT-III subcomplex with Did4p; involved in the sorting of transmembrane proteins into the multivesicular body (MVB) pathway	protein binding (IDA)	autophagy (RCA); establishment of protein localization (RCA); intralumenal vesicle formation (IMP); late endosome to vacuole transport (IMP); protein transport (IEA); transport (IEA); ubiquitin-dependent protein catabolic process via the multivesicular body sorting pathway (IC)	ESCRT III complex (IDA); cytoplasm (IDA); endomembrane system (IEA); endosome (IEA); endosome membrane (IEA); membrane (IEA)
YPL065W::chr16_3	VPS28	1.08014		y											Component of the ESCRT-I complex (Stp22p, Srn2p, Vps28p, and Mvb12p), which is involved in ubiquitin-dependent sorting of proteins into the endosome; conserved C-terminal domain interacts with ESCRT-III subunit Vps20p	protein binding (IPI)	protein targeting to membrane (IMP, IPI); protein targeting to vacuole (IMP, IPI); protein transport (IEA); transport (IEA); ubiquitin-dependent protein catabolic process via the multivesicular body sorting pathway (IC)	ESCRT I complex (IDA, IPI); cytoplasm (IEA); endosome (IEA, IDA); late endosome membrane (IEA); membrane (IEA)
YMR311C::chr00_8	GLC8	1.0794		y											Regulatory subunit of protein phosphatase 1 (Glc7p), involved in glycogen metabolism and chromosome segregation; proposed to regulate Glc7p activity via conformational alteration; ortholog of the mammalian protein phosphatase inhibitor 2	enzyme activator activity (IDA); phosphoprotein phosphatase inhibitor activity (IEA)	carbohydrate metabolic process (IEA); chromosome segregation (IMP); glycogen biosynthetic process (TAS); glycogen metabolic process (IEA); regulation of binding (RCA); regulation of phosphoprotein phosphatase activity (IEA); regulation of signal transduction (IEA)	cytoplasm (IDA); nucleus (IDA)
YPR002W::chr16_3	PDH1	1.07714	y			y									Mitochondrial protein that participates in respiration, induced by diauxic shift; homologous to E. coli PrpD, may take part in the conversion of 2-methylcitrate to 2-methylisocitrate	2 iron, 2 sulfur cluster binding (IEA); 2-methylcitrate dehydratase activity (IEA); iron-sulfur cluster binding (IEA); lyase activity (IEA); metal ion binding (IEA); molecular_function (TAS)	propionate catabolic process (IEA); propionate catabolic process, 2-methylcitrate cycle (IEA); propionate metabolic process (IEP, IMP); translational elongation (RCA)	cytoplasm (IDA); mitochondrial outer membrane (IDA); mitochondrion (IDA)
YOR254C::chr15_3	SEC63	1.07086		y											Essential subunit of Sec63 complex (Sec63p, Sec62p, Sec66p and Sec72p); with Sec61 complex, Kar2p/BiP and Lhs1p forms a channel competent for SRP-dependent and post-translational SRP-independent protein targeting and import into the ER	heat shock protein binding (IEA); protein transporter activity (IMP)	SRP-dependent cotranslational protein targeting to membrane (IMP); cytosol to ER transport (IMP); peptidyl-amino acid modification (RCA); posttranslational protein targeting to membrane (IMP); posttranslational protein targeting to membrane, translocation (IDA); protein transport (IEA); transport (IEA)	Sec62/Sec63 complex (IPI); endoplasmic reticulum (IEA); endoplasmic reticulum membrane (IEA, TAS); integral to membrane (IEA); membrane (IEA); mitochondrion (IDA); nuclear inner membrane (IEA); nuclear membrane (IEA); nucleus (IEA)
YHR049W::chr8_2	FSH1	1.07008		y											Putative serine hydrolase that localizes to both the nucleus and cytoplasm; sequence is similar to S. cerevisiae Fsh2p and Fsh3p and the human candidate tumor suppressor OVCA2	carboxylesterase activity (IEA); hydrolase activity (IEA, ISS)	biological_process (ND)	cytoplasm (IDA, IEA); nucleus (IEA, IDA)
YJR090C::chr00_12	GRR1	1.06947		y											F-box protein component of the SCF ubiquitin-ligase complex; involved in carbon catabolite repression, glucose-dependent divalent cation transport, high-affinity glucose transport, morphogenesis, and sulfite detoxification	protein binding (TAS); ubiquitin-protein ligase activity (TAS)	G1/S transition of mitotic cell cycle (TAS); SCF-dependent proteasomal ubiquitin-dependent protein catabolic process (IPI); carbohydrate metabolic process (IEA); cell cycle arrest in response to pheromone (IMP); glucose metabolic process (IEA); protein ubiquitination (IPI, IGI); response to DNA damage stimulus (IMP)	SCF ubiquitin ligase complex (IMP); cellular bud neck contractile ring (IDA); cytoplasm (IDA); membrane (IEA); nucleus (IDA)
YDR120C::chr4_4	TRM1	1.06797	y					y							tRNA methyltransferase; two forms of the protein are made by alternative translation starts; localizes to both the nucleus and mitochondrion to produce the modified base N2,N2-dimethylguanosine in tRNAs in both compartments	RNA binding (IEA); methyltransferase activity (IEA); tRNA (guanine-N2-)-methyltransferase activity (IDA, IEA, IMP); transferase activity (IEA)	RNA modification (RCA); establishment of protein localization (RCA); tRNA methylation (IMP); tRNA processing (IEA)	cytoplasm (IEA); mitochondrion (IEA, IDA); nuclear envelope (IDA); nuclear inner membrane (IDA, IMP); nucleus (IEA)
YNL235C::chr14_2	SIN4	1.06746		y											Partially overlaps the verified ORF SIN4/YNL236W, a subunit of the mediator complex
YLR341W::chr12_5	SPO77	1.06627		y											Meiosis-specific protein of unknown function, required for spore wall formation during sporulation; dispensable for both nuclear divisions during meiosis	molecular_function (ND)	ascospore formation (IMP); ascospore wall assembly (IMP); sporulation resulting in formation of a cellular spore (IEA)	cytoplasm (IEA); intracellular (IDA)
YHL023C::chr8_1	NPR3	1.06487		y											Component, with Npr2p, of an evolutionarily conserved complex that mediates downregulation of TOR Complex 1 activity in response to amino acid limitation; null mutant displays delayed meiotic DNA replication and double-strand break repair	molecular_function (ND)	cellular response to amino acid starvation (IMP); meiosis (IMP, IEA); regulation of TOR signaling cascade (IMP)	cellular_component (ND)
YPL078C::chr00_17b	ATP4	1.06374	y			y									Subunit b of the stator stalk of mitochondrial F1F0 ATP synthase, which is a large, evolutionarily conserved enzyme complex required for ATP synthesis; phosphorylated	ATPase activity (IDA); hydrogen ion transmembrane transporter activity (IEA); hydrogen ion transporting ATP synthase activity, rotational mechanism (IMP, ISS)	ATP synthesis coupled proton transport (IMP, ISS, IEA); ion transport (IEA, RCA); nucleotide metabolic process (RCA); oxidation reduction (RCA); phosphorus metabolic process (RCA); proton transport (IEA); transport (IEA)	membrane (IEA); mitochondrial inner membrane (IEA); mitochondrial proton-transporting ATP synthase complex (IDA); mitochondrial proton-transporting ATP synthase complex, coupling factor F(o) (IEA); mitochondrial proton-transporting ATP synthase, stator stalk (ISS); mitochondrion (IDA, IEA); proton-transporting ATP synthase complex, coupling factor F(o) (IEA)
YGR074W::chr7_4	SMD1	1.05931		y											Core Sm protein Sm D1; part of heteroheptameric complex (with Smb1p, Smd2p, Smd3p, Sme1p, Smx3p, and Smx2p) that is part of the spliceosomal U1, U2, U4, and U5 snRNPs; homolog of human Sm D1	RNA binding (IEA); mRNA binding (IPI)	RNA splicing (IEA); mRNA metabolic process (RCA); mRNA processing (IEA); nuclear mRNA splicing, via spliceosome (IMP, IPI)	U1 snRNP (IDA); U2-type prespliceosome (IDA); U4/U6 x U5 tri-snRNP complex (IDA); U5 snRNP (IDA); commitment complex (IPI); nucleus (IEA); ribonucleoprotein complex (IEA)
YIL129C::chr9_2	TAO3	1.04588		y											Component of the RAM signaling network that is involved in regulation of Ace2p activity and cellular morphogenesis, interacts with protein kinase Cbk1p and also with Kic1p	binding (IEA); molecular_function (ND)	budding cell apical bud growth (IGI, IMP); cell budding (IMP, IGI); cell morphogenesis (IGI, IMP); translational termination (RCA)	cellular bud (IDA); incipient cellular bud site (IDA); mating projection tip (IDA); mitochondrion (IDA)
YNL271C::chr14_1	BNI1	1.0447		y											Formin, nucleates the formation of linear actin filaments, involved in cell processes such as budding and mitotic spindle orientation which require the formation of polarized actin cables, functionally redundant with BNR1	actin binding (IEA); profilin binding (IDA, IMP)	actin cytoskeleton organization (IEA); actin filament bundle assembly involved in actomyosin contractile ring formation (IMP); actin nucleation (IDA); barbed-end actin filament capping (IDA); cell division (RCA); cellular cell wall organization (RCA); cellular component organization (IEA); cellular protein localization (RCA); establishment of mitotic spindle orientation (IMP); establishment of pr…	actin filament (IDA); cell projection (IEA); cellular bud neck (IDA); cellular bud tip (IDA); cytoplasm (IEA); cytoskeleton (IEA); incipient cellular bud site (IDA); mating projection tip (IDA); membrane (IEA); plasma membrane (IEA); plasma membrane enriched fraction (IDA); polarisome (IPI); ruffle membrane (IEA)
YNL307C::chr14_1	MCK1	1.04298		y											Protein serine/threonine/tyrosine (dual-specificity) kinase involved in control of chromosome segregation and in regulating entry into meiosis; related to mammalian glycogen synthase kinases of the GSK-3 family	ATP binding (IEA); kinase activity (IEA); nucleotide binding (IEA); protein kinase activity (IEA); protein serine/threonine kinase activity (IEA, ISS); protein serine/threonine/tyrosine kinase activity (IDA); transferase activity (IEA)	ascospore formation (IMP); double-strand break repair via nonhomologous end joining (IMP); meiosis (IMP); mitotic sister chromatid segregation (IMP, IGI); protein phosphorylation (IEA, IDA); response to stress (IMP, IGI); response to water (RCA)	soluble fraction (IDA)
YNL273W::chr14_1	TOF1	1.04134		y											Subunit of a replication-pausing checkpoint complex (Tof1p-Mrc1p-Csm3p) that acts at the stalled replication fork to promote sister chromatid cohesion after DNA damage, facilitating gap repair of damaged DNA; interacts with the MCM helicase	molecular_function (ND)	DNA repair (IEA, RCA, IMP, IGI); DNA replication (IMP, RCA); DNA replication checkpoint (IMP, IPI); cell cycle (IEA); maintenance of DNA repeat elements (IMP); meiosis (IEA); mitotic sister chromatid cohesion (IGI, IMP); negative regulation of DNA replication (IEA); replication fork arrest (IMP); replication fork protection (IMP); response to DNA damage stimulus (IEA, RCA)	nuclear chromosome (IPI); nuclear replication fork (IDA); nucleus (IEA); replication fork protection complex (IDA)
YBR095C::chr2_3	RXT2	1.03048		y											Subunit of the histone deacetylase Rpd3L complex; possibly involved in cell fusion and invasive growth	histone deacetylase activity (IMP)	chromatin modification (IEA); conjugation with cellular fusion (IMP); histone deacetylation (IDA); invasive growth in response to glucose limitation (IMP); negative regulation of chromatin silencing at telomere (IMP); negative regulation of transcription from RNA polymerase II promoter (IMP); regulation of transcription (IEA); transcription (IEA)	Rpd3L complex (IDA); Rpd3L-Expanded complex (IDA); nucleus (IEA, IDA)
YML125C::chr00_9	PGA3	1.02712		y		y									Putative cytochrome b5 reductase, localized to the plasma membrane; may be involved in regulation of lifespan; required for maturation of Gas1p and Pho8p, proposed to be involved in protein trafficking	molecular_function (ND); oxidoreductase activity (IEA, RCA)	chronological cell aging (IMP); oxidation reduction (IEA); peptidyl-amino acid modification (RCA); protein transport (IMP); replicative cell aging (IMP)	endoplasmic reticulum (IDA); integral to membrane (IEA); membrane (IEA); plasma membrane (IDA)
YIL092W::chr9_1	UTP25	1.02542		y											Putative protein of unknown function; green fluorescent protein (GFP)-fusion protein localizes to the cytoplasm and to the nucleus	molecular_function (ND)	biological_process (ND)	cytoplasm (IDA); integral to membrane (IEA); membrane (IEA); nucleus (IDA)
YGR229C::chr00_2	SMI1	1.0225		y											Protein involved in the regulation of cell wall synthesis; proposed to be involved in coordinating cell cycle progression with cell wall integrity	DNA binding (IEA); molecular_function (ND)	ER-nucleus signaling pathway (RCA); cell wall biogenesis (IEA); cellular cell wall organization (IEA, RCA); regulation of fungal-type cell wall biogenesis (IMP, IGI); regulation of mitotic cell cycle (IGI, IMP); regulation of transcription (IEA); transcription (IEA)	cellular bud neck (IDA); incipient cellular bud site (IDA); mating projection tip (IDA); nucleus (IEA)
YDR237W::chr4_5	MRPL7	1.02221	y						y						Mitochondrial ribosomal protein of the large subunit	structural constituent of ribosome (IEA, IDA)	mitochondrial translation (RCA, IC); translation (IEA)	intracellular (IEA); mitochondrial large ribosomal subunit (IDA); mitochondrion (IDA, IEA); ribonucleoprotein complex (IEA); ribosome (IEA)
YEL048C::chr5_2	TCA17	1.02163		y											Protein that interacts with subunits of the TRAPP complex and may play a role its assembly or stability; mutation is synthetically lethal with gcs1 deletion; Sedlin_N family member; human Sedlin mutations cause the skeletal disorder SEDT	molecular_function (ND)	ER to Golgi vesicle-mediated transport (IEA); biological_process (ND); transport (IEA)	Golgi apparatus (IEA, IDA); TRAPP complex (IDA); clathrin-coated vesicle (IDA); intracellular (IEA)
YER087W::chr5_3	AIM10	1.02091	y							y					Protein with similarity to tRNA synthetases; non-tagged protein is detected in purified mitochondria; null mutant is viable and displays elevated frequency of mitochondrial genome loss	ATP binding (IEA); aminoacyl-tRNA ligase activity (IEA); ligase activity (IEA); nucleotide binding (IEA); proline-tRNA ligase activity (ISS, IEA)	biological_process (ND); prolyl-tRNA aminoacylation (IEA); tRNA aminoacylation for protein translation (IEA); translation (IEA)	cytoplasm (IEA); mitochondrion (IDA, IEA)
YOL102C::chr00_6	TPT1	1.0102		y											tRNA 2'-phosphotransferase, catalyzes the final step in yeast tRNA splicing: the transfer of the 2'-PO(4) from the splice junction to NAD(+) to form ADP-ribose 1''-2''cyclic phosphate and nicotinamide	tRNA 2'-phosphotransferase activity (IDA, IEA); transferase activity (IEA); transferase activity, transferring phosphorus-containing groups (IEA)	tRNA processing (IEA); tRNA splicing, via endonucleolytic cleavage and ligation (IEA, IDA)	nucleus (TAS)
YKL166C::chr11_2	TPK3	1.00831		y											cAMP-dependent protein kinase catalytic subunit; promotes vegetative growth in response to nutrients via the Ras-cAMP signaling pathway; partially redundant with Tpk1p and Tpk2p; localizes to P-bodies during stationary phase	ATP binding (IEA); cAMP-dependent protein kinase activity (IGI, IDA, IEA, IMP); enzyme inhibitor activity (RCA); enzyme regulator activity (RCA); kinase activity (IEA); nucleotide binding (IEA); protein kinase activity (IEA); protein serine/threonine kinase activity (IEA); transferase activity (IEA)	Ras protein signal transduction (IGI, ISS); mitochondrion organization (IMP, IGI); protein phosphorylation (IMP, IEA, IDA)	cAMP-dependent protein kinase complex (IGI); cytoplasm (IDA); nucleus (IDA)
YMR168C::chr13_4	CEP3	1.00786		y											Essential kinetochore protein, component of the CBF3 complex that binds the CDEIII region of the centromere; contains an N-terminal Zn2Cys6 type zinc finger domain, a C-terminal acidic domain, and a putative coiled coil dimerization domain	DNA bending activity (IDA); DNA binding (IEA); centromeric DNA binding (IDA); metal ion binding (IEA); sequence-specific DNA binding (IDA); sequence-specific DNA binding transcription factor activity (IEA); zinc ion binding (IEA)	mitotic cell cycle spindle assembly checkpoint (IMP); regulation of transcription, DNA-dependent (IEA); septin ring assembly (IMP)	CBF3 complex (IDA); chromosome (IEA); chromosome, centromeric region (IEA); condensed nuclear chromosome kinetochore (IDA); cytoskeletal part (RCA); cytoskeleton (RCA); microtubule cytoskeleton (RCA); nucleus (IEA)
YJL124C::chr10_2	LSM1	1.00436		y											Lsm (Like Sm) protein; forms heteroheptameric complex (with Lsm2p, Lsm3p, Lsm4p, Lsm5p, Lsm6p, and Lsm7p) involved in degradation of cytoplasmic mRNAs	RNA binding (TAS); RNA cap binding (IGI, IMP, IPI)	RNA catabolic process (RCA); RNA splicing (RCA); RNA splicing, via transesterification reactions (RCA); RNA splicing, via transesterification reactions with bulged adenosine as nucleophile (RCA); cellular macromolecular complex assembly (RCA); deadenylation-dependent decapping of nuclear-transcribed mRNA (IMP, IPI, IGI); mRNA processing (IEA, RCA); nuclear mRNA splicing, via spliceosome (RCA); nu…	U4/U6 x U5 tri-snRNP complex (RCA); cytoplasm (IDA, IEA); cytoplasmic mRNA processing body (IDA, IMP); mRNA cap binding complex (IPI, TAS); nucleolus (RCA); nucleus (IEA); ribonucleoprotein complex (IEA); small nuclear ribonucleoprotein complex (RCA); small nucleolar ribonucleoprotein complex (RCA)
YNL054W::chr14_3	VAC7	1.0024		y											Integral vacuolar membrane protein involved in vacuole inheritance and morphology; activates Fab1p kinase activity under basal conditions and also after hyperosmotic shock	molecular_function (ND)	positive regulation of kinase activity (IGI); positive regulation of phosphatidylinositol biosynthetic process (IGI)	PAS complex (IPI, IDA); cytoplasm (IDA); fungal-type vacuole membrane (IDA); integral to membrane (IEA, IDA); membrane (IEA); vacuolar membrane (IEA); vacuole (IEA)
YPL135W::chr16_2	ISU1	0.998175													Conserved protein of the mitochondrial matrix, performs a scaffolding function during assembly of iron-sulfur clusters, interacts physically and functionally with yeast frataxin (Yfh1p); isu1 isu2 double mutant is inviable	2 iron, 2 sulfur cluster binding (IEA); ferrous iron binding (IDA); iron ion binding (IEA); iron-sulfur cluster binding (IEA); metal ion binding (IEA)	cellular iron ion homeostasis (IMP, ISS); cofactor metabolic process (RCA); iron-sulfur cluster assembly (ISS, IMP, IEA, IGI); oxidation reduction (RCA); tRNA wobble uridine modification (IGI)	mitochondrial matrix (IEA, IDA); mitochondrion (IDA, IEA)
YKL195W::chr00_14	MIA40	0.997985													Essential protein of the mitochondrial intermembrane space (IMS); promotes retention of newly imported proteins; may do so by stabilizing client protein folding as part of a disulfide relay system or transferring metal to client proteins	molecular_function (ND)	protein complex assembly (RCA); protein import into mitochondrial intermembrane space (IMP, IPI); protein transport (IEA); transmembrane transport (IEA); transport (IEA)	integral to membrane (IEA); membrane (IEA); mitochondrial inner membrane (IEA, IDA); mitochondrial intermembrane space (IDA); mitochondrial outer membrane translocase complex (IDA); mitochondrion (IDA, IEA)
YPR082C::chr16_4	DIB1	0.996484													17-kDa component of the U4/U6aU5 tri-snRNP, plays an essential role in pre-mRNA splicing, orthologue of hDIM1, the human U5-specific 15-kDa protein	molecular_function (ND)	RNA splicing (IEA); cell cycle (IEA); cell division (IEA); mRNA metabolic process (RCA); mRNA processing (IEA); mitosis (IEA); nuclear mRNA splicing, via spliceosome (IMP, IPI)	U4/U6 x U5 tri-snRNP complex (IDA); U5 snRNP (IDA); nucleus (IEA); spliceosomal complex (IEA)
YDR337W::chr4_6	MRPS28	0.991243													Mitochondrial ribosomal protein of the small subunit	RNA binding (IEA, ISS); rRNA binding (IEA); structural constituent of ribosome (IEA, IPI)	mitochondrial translation (IC); translation (IEA)	intracellular (IEA); mitochondrial small ribosomal subunit (IPI); mitochondrion (IDA, IEA); ribonucleoprotein complex (IEA); ribosome (IEA)
YDL207W::chr4_3	GLE1	0.989474													Cytoplasmic nucleoporin required for polyadenylated RNA export but not for protein import; component of Nup82p nuclear pore subcomplex; contains a nuclear export signal	enzyme activator activity (IMP, IGI, IDA); inositol hexakisphosphate binding (IDA); translation initiation factor binding (IPI)	establishment of protein localization (RCA); mRNA export from nucleus (IMP); mRNA processing (IEA); mRNA transport (IEA); poly(A)+ mRNA export from nucleus (IMP, IEA); protein transport (IEA); translational initiation (IMP); translational termination (IGI, IMP); transmembrane transport (IEA); transport (IEA)	membrane (IEA); mitochondrion (IDA); nuclear membrane (IEA); nuclear pore (IEA, IDA); nucleus (IEA)
YOL010W::chr15_5	RCL1	0.98487													Subunit of U3-containing 90S preribosome processome complex involved in 18S rRNA biogenesis and small ribosomal subunit assembly; stimulates Bms1p GTPase and U3 binding activity; similar to RNA cyclase-like proteins but no activity detected	RNA-3'-phosphate cyclase activity (ISS); catalytic activity (IEA); enzyme activator activity (IDA)	RNA modification (RCA); endonucleolytic cleavage in 5'-ETS of tricistronic rRNA transcript (SSU-rRNA, 5.8S rRNA, LSU-rRNA) (IMP); endonucleolytic cleavage in ITS1 to separate SSU-rRNA from 5.8S rRNA and LSU-rRNA from tricistronic rRNA transcript (SSU-rRNA, 5.8S rRNA, LSU-rRNA) (IMP); endonucleolytic cleavage to generate mature 5'-end of SSU-rRNA from (SSU-rRNA, 5.8S rRNA, LSU-rRNA) (IMP); ribosom…	90S preribosome (IDA); nucleolus (IDA, IEA); nucleus (IEA)
YLR069C::chr12_2	MEF1	0.983245													Mitochondrial elongation factor involved in translational elongation	GTP binding (IEA); GTPase activity (IEA); nucleotide binding (IEA); translation elongation factor activity (IEA, ISA)	mitochondrial translation (IMP); mitochondrial translational elongation (ISA); translation (IEA); translational elongation (IEA)	intracellular (IEA); mitochondrion (IDA, IEA, IMP)
YOL043C::chr15_5	NTG2	0.980854													DNA N-glycosylase and apurinic/apyrimidinic (AP) lyase involved in base excision repair, localizes to the nucleus; sumoylated	4 iron, 4 sulfur cluster binding (IEA); DNA-(apurinic or apyrimidinic site) lyase activity (IDA); catalytic activity (IEA); endonuclease activity (IEA); hydrolase activity (IEA); hydrolase activity, acting on glycosyl bonds (IEA); iron-sulfur cluster binding (IEA); metal ion binding (IEA); oxidized pyrimidine base lesion DNA N-glycosylase activity (IDA, ISS)	DNA catabolic process (RCA); DNA repair (IEA); base-excision repair (IDA, IEA); base-excision repair, AP site formation (IDA); metabolic process (IEA); response to DNA damage stimulus (IEA)	nucleus (IEA, IDA)
YIL093C::chr9_1	RSM25	0.97944													Mitochondrial ribosomal protein of the small subunit	structural constituent of ribosome (IPI)	mitochondrial translation (IC); translational elongation (RCA)	mitochondrial small ribosomal subunit (IPI); mitochondrion (IDA, IEA); ribonucleoprotein complex (IEA); ribosome (IEA)
YGR206W::chr7_5	MVB12	0.978147													ESCRT-I subunit required to stabilize oligomers of the ESCRT-I core complex (Stp22p, Vps28p, Srn2p), which is involved in ubiquitin-dependent sorting of proteins into the endosome; deletion mutant is sensitive to rapamycin and nystatin	ubiquitin binding (IDA)	endosome transport via multivesicular body sorting pathway (IC); establishment of protein localization (RCA); negative regulation of protein complex assembly (IMP); protein targeting to vacuole (IMP); protein transport (IEA); transport (IEA)	ESCRT I complex (IDA, IPI); cytoplasm (IEA); cytosol (IDA); endosome (IDA, IEA); late endosome membrane (IEA); membrane (IEA)
YDR380W::chr4_7	ARO10	0.974963													Phenylpyruvate decarboxylase, catalyzes decarboxylation of phenylpyruvate to phenylacetaldehyde, which is the first specific step in the Ehrlich pathway	carboxy-lyase activity (IEA, IMP, ISS); catalytic activity (IEA); lyase activity (IEA); magnesium ion binding (IEA); metal ion binding (IEA); phenylpyruvate decarboxylase activity (IDA); pyruvate decarboxylase activity (ISS); thiamin pyrophosphate binding (IEA)	L-phenylalanine catabolic process (IGI, IDA, IEA); aromatic amino acid family catabolic process to alcohol via Ehrlich pathway (IGI); branched chain family amino acid catabolic process (IEA); branched chain family amino acid catabolic process to alcohol via Ehrlich pathway (IGI); leucine catabolic process (IMP, IGI); methionine catabolic process to 3-methylthiopropanol (IMP); tryptophan catabolic…	cytoplasm (IDA, IEA)
YMR146C::chr13_4	TIF34	0.972169													eIF3i subunit of the core complex of translation initiation factor 3 (eIF3), which is essential for translation	translation initiation factor activity (IDA, IEA)	translation (IEA); translational initiation (IDA, RCA)	cytoplasm (IEA); eukaryotic translation initiation factor 3 complex (IPI, IDA); multi-eIF complex (IDA)
YAL053W::chr1_1	FLC2	0.969975													Putative FAD transporter; required for uptake of FAD into endoplasmic reticulum; involved in cell wall maintenance	FAD transmembrane transporter activity (IMP)	FAD transport (IMP); cell division (RCA); cellular cell wall organization (RCA); cofactor transport (RCA); fungal-type cell wall biogenesis (IMP); protein folding (IMP); regulation of signal transduction (RCA); reproduction (RCA); ribosomal small subunit biogenesis (RCA); transmembrane transport (IMP); transport (IEA); vesicle-mediated transport (RCA)	cellular bud (RCA); cytoplasm (IDA); endoplasmic reticulum (IEA, IDA); endoplasmic reticulum membrane (IEA); integral to membrane (IEA); membrane (IEA); site of polarized growth (RCA)
YKR021W::chr11_3	ALY1	0.965632													Protein proposed to regulate the endocytosis of plasma membrane proteins by recruiting the ubiquitin ligase Rsp5p to its target in the plasma membrane; green fluorescent protein (GFP)-fusion protein localizes to the cytoplasm	ubiquitin protein ligase binding (IPI)	ubiquitin-dependent endocytosis (ISA)	cytoplasm (IDA)
YPL247C::chr16_1	YPL247C	0.96479													Putative protein of unknown function; green fluorescent protein (GFP)-fusion protein localizes to the cytoplasm and nucleus; similar to the petunia WD repeat protein an11; overexpression causes a cell cycle delay or arrest	molecular_function (ND)	biological_process (ND)	cytoplasm (IDA, IEA); nucleus (IEA, IDA)
YFR041C::chr00_2	ERJ5	0.963459													Type I membrane protein with a J domain is required to preserve the folding capacity of the endoplasmic reticulum; loss of the non-essential ERJ5 gene leads to a constitutively induced unfolded protein response	heat shock protein binding (IEA); molecular_function (ND); unfolded protein binding (IEA)	protein folding (IMP, IEA)	endoplasmic reticulum (IDA, IEA); endoplasmic reticulum membrane (IEA); integral to membrane (IEA); membrane (IEA)
YIL077C::chr9_1	YIL077C	0.960629													Putative protein of unknown function; the authentic, non-tagged protein is detected in highly purified mitochondria in high-throughput studies; deletion confers sensitivity to 4-(N-(S-glutathionylacetyl)amino) phenylarsenoxide (GSAO)	molecular_function (ND)	biological_process (ND)	mitochondrion (IDA)
YHR051W::chr8_2	COX6	0.956882													Subunit VI of cytochrome c oxidase, which is the terminal member of the mitochondrial inner membrane electron transport chain; expression is regulated by oxygen levels	cytochrome-c oxidase activity (IPI, IEA); metal ion binding (IEA); oxidoreductase activity (IEA)	cell death (RCA); ion transport (RCA); mitochondrial electron transport, cytochrome c to oxygen (IDA); nucleotide metabolic process (RCA); oxidation reduction (RCA, IEA); phosphorus metabolic process (RCA)	membrane (IEA); mitochondrial inner membrane (IEA); mitochondrial respiratory chain complex IV (IPI); mitochondrion (IDA, IEA)
YPR026W::chr00_15	ATH1	0.954581													Acid trehalase required for utilization of extracellular trehalose	alpha,alpha-trehalase activity (IEA, IMP); carbohydrate binding (IEA); catalytic activity (IEA); hydrolase activity (IEA); hydrolase activity, acting on glycosyl bonds (IEA)	carbohydrate metabolic process (IEA); metabolic process (IEA); response to stress (IMP); trehalose catabolic process (IMP, IDA, ISS)	cell wall-bounded periplasmic space (IDA); fungal-type cell wall (IDA); fungal-type vacuole (IMP); vacuole (IEA)
YKR088C::chr00_4	TVP38	0.95395													Integral membrane protein localized to late Golgi vesicles along with the v-SNARE Tlg2p; required for asymmetric localization of Kar9p during mitosis; GFP-fusion protein localizes to the cytoplasm in a punctate pattern	molecular_function (ND)	establishment of protein localization (RCA); mitotic spindle elongation (IMP); vesicle-mediated transport (IGI, RCA)	Golgi apparatus (IEA); Golgi membrane (IEA); cytoplasm (IDA); endosome (RCA); integral to Golgi membrane (IDA); integral to membrane (IEA); membrane (IEA)
YMR181C::chr00_8	YMR181C	0.953786													Protein of unknown function; mRNA transcribed as part of a bicistronic transcript with a predicted transcriptional repressor RGM1/YMR182C; mRNA is destroyed by nonsense-mediated decay (NMD); YMR181C is not an essential gene	molecular_function (ND)	biological_process (ND)	cellular_component (ND)
YJR121W::chr00_12	ATP2	0.953433													Beta subunit of the F1 sector of mitochondrial F1F0 ATP synthase, which is a large, evolutionarily conserved enzyme complex required for ATP synthesis; phosphorylated	ATP binding (IEA); ATPase activity (IDA); hydrogen ion transporting ATP synthase activity, rotational mechanism (IMP, IEA, ISS, IDA); hydrogen-exporting ATPase activity, phosphorylative mechanism (IEA); hydrolase activity (IEA); hydrolase activity, acting on acid anhydrides, catalyzing transmembrane movement of substances (IEA); nucleoside-triphosphatase activity (IEA); nucleotide binding (IEA); …	ATP biosynthetic process (IEA); ATP metabolic process (IEA); ATP synthesis coupled proton transport (IMP, ISS, IEA); cell death (RCA); ion transport (IEA, RCA); nucleotide metabolic process (RCA); oxidation reduction (RCA); phosphorus metabolic process (RCA); protein complex assembly (RCA); proton transport (IEA); transport (IEA)	membrane (IEA); mitochondrial inner membrane (IEA); mitochondrial proton-transporting ATP synthase, catalytic core (IMP, IDA); mitochondrion (IDA, IEA, IPI); proton-transporting ATP synthase complex, catalytic core F(1) (IEA, IDA); proton-transporting two-sector ATPase complex (IEA); proton-transporting two-sector ATPase complex, catalytic domain (IEA)
YMR208W::chr13_4	ERG12	0.952184													Mevalonate kinase, acts in the biosynthesis of isoprenoids and sterols, including ergosterol, from mevalonate	ATP binding (IEA); kinase activity (IEA); mevalonate kinase activity (IDA, IEA); nucleotide binding (IEA); phosphotransferase activity, alcohol group as acceptor (IEA); transferase activity (IEA)	alcohol metabolic process (RCA); cellular metabolic compound salvage (RCA); ergosterol biosynthetic process (IMP); farnesyl diphosphate biosynthetic process, mevalonate pathway (IMP); isopentenyl diphosphate biosynthetic process, mevalonate pathway (IMP); isoprenoid biosynthetic process (IEA); lipid biosynthetic process (IEA); metabolic process (IEA); phosphorylation (IEA); steroid biosynthetic p…	cytoplasm (IEA); cytosol (TAS)
YBR289W::chr00_16a	SNF5	0.951039													Subunit of the SWI/SNF chromatin remodeling complex involved in transcriptional regulation; functions interdependently in transcriptional activation with Snf2p and Snf6p	general RNA polymerase II transcription factor activity (TAS)	ATP-dependent chromatin remodeling (IDA); chromatin remodeling (IEA); double-strand break repair (IMP); nucleosome mobilization (IDA); positive regulation of transcription (RCA); positive regulation of transcription, DNA-dependent (IDA, IMP); regulation of transcription (IEA); transcription (IEA)	SWI/SNF complex (IDA, IMP); nuclear chromosome (IEA); nucleus (IEA, IDA)
YHR164C::chr8_3	DNA2	0.950622													Tripartite DNA replication factor with single-stranded DNA-dependent ATPase, ATP-dependent nuclease, and helicase activities; required for Okazaki fragment processing; involved in DNA repair; cell-cycle dependent localization	5'-flap endonuclease activity (IDA); ATP binding (IEA); ATP-dependent DNA helicase activity (IDA, IEA); DNA binding (IEA); DNA strand annealing activity (IDA); helicase activity (IEA); hydrolase activity (IEA); nucleotide binding (IEA); single-stranded DNA specific endodeoxyribonuclease activity (IDA)	DNA repair (IMP, IGI); DNA replication (IEA); DNA-dependent DNA replication (IDA, IMP); aging (RCA); lagging strand elongation (IGI, IMP); meiotic DNA double-strand break processing (IGI); replicative cell aging (IMP); telomere maintenance (IMP)	cytoplasm (IDA); nuclear chromosome, telomeric region (IDA); nucleus (IDA)
YCR017C::chr3_1	CWH43	0.948764													Putative sensor/transporter protein involved in cell wall biogenesis; contains 14-16 transmembrane segments and several putative glycosylation and phosphorylation sites; null mutation is synthetically lethal with pkc1 deletion	molecular_function (ND)	GPI anchor biosynthetic process (IEA, IMP); fungal-type cell wall organization (IGI)	cellular bud neck (IDA); cellular bud tip (IDA); endoplasmic reticulum (IEA); endoplasmic reticulum membrane (IEA); integral to membrane (IEA); integral to plasma membrane (IDA); membrane (IEA); plasma membrane (IEA)
YGL113W::chr7_2	SLD3	0.946995													Protein involved in the initiation of DNA replication, required for proper assembly of replication proteins at the origins of replication; interacts with Cdc45p	chromatin binding (IDA)	DNA replication (IEA); DNA unwinding involved in replication (IMP); DNA-dependent DNA replication initiation (IMP, IPI); cell cycle (IEA); double-strand break repair via break-induced replication (IMP)	DNA replication preinitiation complex (IPI); nuclear chromatin (IDA); nucleus (IEA)
YLR218C::chr12_3	COA4	0.942687													Twin Cx(9)C protein involved in cytochrome c oxidase assembly or stability; localizes to the mitochondrial intermembrane space via the Mia40p-Erv1p system; interacts genetically with CYC1 and with cytochrome c oxidase assembly factors	molecular_function (ND)	mitochondrial respiratory chain complex IV assembly (IMP, IGI); mitochondrial respiratory chain complex assembly (IMP)	cytoplasm (IDA, IEA); mitochondrial intermembrane space (IDA); nucleus (IEA, IDA)
YOR221C::chr15_3	MCT1	0.942546													Predicted malonyl-CoA:ACP transferase, putative component of a type-II mitochondrial fatty acid synthase that produces intermediates for phospholipid remodeling	[acyl-carrier-protein] S-malonyltransferase activity (IMP, IEA, ISS); acyltransferase activity (IEA); transferase activity (IEA)	aerobic respiration (IMP); fatty acid biosynthetic process (IEA); fatty acid metabolic process (IMP, ISS); lipid biosynthetic process (IEA); metabolic process (IEA)	mitochondrion (IDA, IEA, ISS, IMP)
YOR025W::chr15_1	HST3	0.942514													Member of the Sir2 family of NAD(+)-dependent protein deacetylases; involved along with Hst4p in telomeric silencing, cell cycle progression, radiation resistance, genomic stability and short-chain fatty acid metabolism	DNA binding (ISS); NAD binding (IEA); histone deacetylase activity (IMP); hydrolase activity (IEA); hydrolase activity, acting on carbon-nitrogen (but not peptide) bonds, in linear amides (IEA); metal ion binding (IEA); zinc ion binding (IEA)	chromatin silencing (IEA); chromatin silencing at telomere (IGI); histone deacetylation (IMP); protein deacetylation (IEA); regulation of transcription (IEA); short-chain fatty acid metabolic process (IMP); transcription (IEA)	cytoplasm (IEA); nucleus (IEA, IC)
YPL232W::chr16_1	SSO1	0.940365													Plasma membrane t-SNARE involved in fusion of secretory vesicles at the plasma membrane and in vesicle fusion during sporulation; forms a complex with Sec9p that binds v-SNARE Snc2p; syntaxin homolog; functionally redundant with Sso2p	SNAP receptor activity (IDA, IEA, IPI); phosphatidic acid binding (IDA); phosphatidylinositol-3,4-bisphosphate binding (IDA); phosphatidylinositol-3,5-bisphosphate binding (IDA); phosphatidylinositol-4,5-bisphosphate binding (IDA)	Golgi to plasma membrane transport (TAS); ascospore formation (IMP); ascospore-type prospore formation (IMP, IGI); cellular membrane fusion (IDA, IMP); intracellular protein transport (IEA); organelle fusion (RCA); vesicle fusion (RCA); vesicle organization (RCA); vesicle-mediated transport (IEA)	Golgi apparatus (RCA); SNARE complex (IDA); fungal-type vacuole membrane (IDA); integral to membrane (IEA); membrane (IEA); plasma membrane (IDA); plasma membrane enriched fraction (IDA); prospore membrane (IDA)
YMR064W::chr00_6	AEP1	0.929153													Protein required for expression of the mitochondrial OLI1 gene encoding subunit 9 of F1-F0 ATP synthase	molecular_function (TAS)	translation (TAS)	mitochondrion (IDA, IEA)
YPL156C::chr16_2	PRM4	0.927874													Pheromone-regulated protein proposed to be involved in mating; predicted to have 1 transmembrane segment; transcriptionally regulated by Ste12p during mating and by Cat8p during the diauxic shift	electron carrier activity (IEA); molecular_function (ND); protein disulfide oxidoreductase activity (IEA)	biological_process (ND); cell redox homeostasis (IEA); sexual reproduction (RCA); translational elongation (RCA)	integral to membrane (IEA, ISS); membrane (IEA)
YJL207C::chr10_1	LAA1	0.927698													AP-1 accessory protein; colocalizes with clathrin to the late-Golgi apparatus; involved in TGN-endosome transport; physically interacts with AP-1; similar to the mammalian p200; may interact with ribosomes; YJL207C is a non-essential gene	binding (IEA); molecular_function (ND)	protein localization (IMP); protein transport (IEA); retrograde transport, endosome to Golgi (IMP, IGI); transport (IEA)	AP-1 adaptor complex (IPI); Golgi apparatus (IEA); clathrin-coated vesicle (IDA); ribosome (IDA)
YDR295C::chr4_6	HDA2	0.926193													Subunit of a possibly tetrameric trichostatin A-sensitive class II histone deacetylase complex containing an Hda1p homodimer and an Hda2p-Hda3p heterodimer; involved in telomere maintenance	DNA binding (IDA); chromatin binding (IDA); histone deacetylase activity (IDA)	chromatin modification (IEA); gene silencing by RNA (IMP); gene silencing involved in chronological cell aging (IGI, IMP); histone deacetylation (IDA, IMP); negative regulation of transcription from RNA polymerase II promoter (IMP); regulation of transcription (IEA); transcription (IEA)	HDA1 complex (IPI, IDA); nucleus (IEA, IDA)
YIL029C::chr9_1	YIL029C	0.917136													Putative protein of unknown function; deletion confers sensitivity to 4-(N-(S-glutathionylacetyl)amino) phenylarsenoxide (GSAO)	molecular_function (ND)	biological_process (ND)	cellular_component (ND); integral to membrane (IEA); membrane (IEA)
YCR009C::chr3_1	RVS161	0.917135													Amphiphysin-like lipid raft protein; interacts with Rvs167p and regulates polarization of the actin cytoskeleton, endocytosis, cell polarity, cell fusion and viability following starvation or osmotic stress	cytoskeletal protein binding (ISS, IPI); lipid binding (IDA)	actin cortical patch localization (IMP); actin cytoskeleton organization (IMP); actin cytoskeleton reorganization (IMP); cellular cell wall organization (RCA); conjugation with cellular fusion (IMP); endocytosis (IMP); lipid tube assembly (IDA); organelle inheritance (RCA); regulation of signal transduction (RCA); regulation of transport (RCA); response to osmotic stress (IMP); response to starva…	actin cortical patch (IDA); cytoplasm (IEA); cytoskeleton (IEA); mating projection (IDA); mating projection tip (IDA); membrane raft (IDA)
YDR392W::chr4_7	SPT3	0.916848													Subunit of the SAGA and SAGA-like transcriptional regulatory complexes, interacts with Spt15p to activate transcription of some RNA polymerase II-dependent genes, also functions to inhibit transcription at some promoters	DNA binding (IEA); RNA polymerase II transcription factor activity (IEA, RCA); transcription cofactor activity (IDA, IMP)	ascospore formation (TAS); chromatin modification (IDA); chromosome organization (RCA); conjugation with cellular fusion (TAS); gene-specific transcription from RNA polymerase II promoter (IMP); histone acetylation (IDA); invasive growth in response to glucose limitation (IDA); negative regulation of biosynthetic process (RCA); negative regulation of transcription (RCA); one-carbon metabolic proc…	DNA-directed RNA polymerase II, holoenzyme (RCA); SAGA complex (IDA); SLIK (SAGA-like) complex (IDA); nucleus (IEA); transcription factor TFIID complex (RCA)
YNL107W::chr00_16b	YAF9	0.91646													Subunit of both the NuA4 histone H4 acetyltransferase complex and the SWR1 complex, may function to antagonize silencing near telomeres; interacts directly with Swc4p, has homology to human leukemogenic protein AF9, contains a YEATS domain	N-acetyltransferase activity (RCA); N-acyltransferase activity (RCA); acetyltransferase activity (RCA); acyltransferase activity (RCA); histone acetyltransferase activity (RCA); lysine N-acetyltransferase activity (RCA); molecular_function (ND); transferase activity, transferring acyl groups (RCA); transferase activity, transferring acyl groups other than amino-acyl groups (RCA)	DNA repair (IDA, IEA); chromatin modification (IEA); chromatin remodeling (IDA, IGI, IPI); chromatin silencing at telomere (IMP); histone exchange (IMP); regulation of transcription (IEA); regulation of transcription, DNA-dependent (IEA); response to DNA damage stimulus (IEA); transcription (IEA)	NuA4 histone acetyltransferase complex (IPI); Swr1 complex (IDA); cytoplasm (IDA, IEA); nucleus (IEA, IDA)
YGR150C::chr7_5	CCM1	0.915981													Mitochondrial 15s rRNA-binding protein; required for intron removal of COB and COX1 pre-mRNAs; contains pentatricopeptide repeat (PPR) motifs; mutant is respiratory deficient and has defective plasma membrane electron transport	rRNA binding (IDA)	mitochondrial RNA processing (IMP); mitochondrial genome maintenance (IMP); rRNA metabolic process (IMP)	mitochondrion (IDA)
YGR170W::chr7_5	PSD2	0.914905													Phosphatidylserine decarboxylase of the Golgi and vacuolar membranes, converts phosphatidylserine to phosphatidylethanolamine	carboxy-lyase activity (IEA); lyase activity (IEA); phosphatidylserine decarboxylase activity (TAS, IEA)	phosphatidylcholine biosynthetic process (IDA); phospholipid biosynthetic process (IEA)	Golgi apparatus (IEA); Golgi stack (IEA); endosome (IDA); vacuole (IEA)
YML028W::chr13_2	TSA1	0.90789													Thioredoxin peroxidase, acts as both a ribosome-associated and free cytoplasmic antioxidant; self-associates to form a high-molecular weight chaperone complex under oxidative stress; deletion results in mutator phenotype	antioxidant activity (IEA); oxidoreductase activity (IEA); peroxidase activity (IEA); peroxiredoxin activity (IEA, IDA); ribosome binding (IDA); thioredoxin peroxidase activity (IMP, IDA); unfolded protein binding (IMP)	DNA damage checkpoint (IGI); DNA protection (IMP); cell redox homeostasis (IDA, IMP, IEA, RCA); cellular response to oxidative stress (IGI, IMP, IDA); oxidation reduction (IEA); protein folding (IMP); regulation of translation (IPI, IMP); response to hydroperoxide (IMP)	cytoplasm (IDA, IEA); cytosol (IDA); polysome (IDA)
YAL014C::chr1_1	SYN8	0.906295													Endosomal SNARE related to mammalian syntaxin 8	SNAP receptor activity (IDA)	Golgi vesicle transport (RCA); protein transport (IEA); translational elongation (RCA); transport (IEA, IMP, IPI)	endosome (TAS, IEA); endosome membrane (IEA); integral to membrane (IEA); membrane (IEA)
YPR173C::chr16_5	VPS4	0.903988													AAA-ATPase involved in multivesicular body (MVB) protein sorting, ATP-bound Vps4p localizes to endosomes and catalyzes ESCRT-III disassembly and membrane release; ATPase activity is activated by Vta1p; regulates cellular sterol metabolism	ATP binding (IEA, IDA, IMP); ATPase activity (IDA, IMP); nucleoside-triphosphatase activity (IEA); nucleotide binding (IEA); protein homodimerization activity (IDA)	establishment of protein localization (RCA); intralumenal vesicle formation (IMP); late endosome to vacuole transport (IMP, IPI); late endosome to vacuole transport via multivesicular body sorting pathway (IMP); protein homooligomerization (IDA); protein retention in Golgi apparatus (IMP); protein transport (IEA); sterol metabolic process (IMP, IGI); transport (IEA)	cytoplasm (IDA); endoplasmic reticulum (IDA); endosome (IDA, IEA, RCA); endosome membrane (IEA); membrane (IEA, IDA); soluble fraction (IDA)
YLR203C::chr12_3	MSS51	0.903958													Specific translational activator for the mitochondrial COX1 mRNA; loosely associated with the matrix face of the mitochondrial inner membrane; influences both COX1 mRNA translation and Cox1p assembly into cytochrome c oxidase	translation regulator activity (IMP)	RNA splicing (IEA); mRNA processing (IEA); oxidation reduction (RCA); positive regulation of mitochondrial translation (IPI, IMP, IGI)	extrinsic to mitochondrial inner membrane (IDA); membrane (IEA); mitochondrial inner membrane (IEA); mitochondrion (IDA, IEA)
YAL007C::chr1_1	ERP2	0.902134													Protein that forms a heterotrimeric complex with Erp1p, Emp24p, and Erv25p; member, along with Emp24p and Erv25p, of the p24 family involved in ER to Golgi transport and localized to COPII-coated vesicles	molecular_function (ND)	ER to Golgi vesicle-mediated transport (IPI); protein transport (IEA); transport (IEA); vesicle-mediated transport (IEA)	ER to Golgi transport vesicle (IDA); endoplasmic reticulum (IEA); endoplasmic reticulum membrane (IEA); integral to membrane (IEA); membrane (IEA)
YMR098C::chr00_9	ATP25	0.900371													Mitochondrial protein required for the stability of Oli1p (Atp9p) mRNA and for the Oli1p ring formation; YMR098C is not an essential gene	molecular_function (ND)	mRNA stabilization (IMP); mitochondrial proton-transporting ATP synthase complex assembly (IMP)	mitochondrial inner membrane (IDA); mitochondrion (IDA)
YHR155W::chr8_3	YSP1	0.899491													Mitochondrial protein with a potential role in promoting mitochondrial fragmentation during programmed cell death in response to high levels of alpha-factor mating pheromone or the drug amiodarone	molecular_function (ND)	biological_process (ND)	integral to membrane (IEA); membrane (IEA); mitochondrial membrane (IEA); mitochondrion (IDA, IEA)
YJR041C::chr00_13	URB2	0.899039													Nucleolar protein required for normal metabolism of the rRNA primary transcript, proposed to be involved in ribosome biogenesis	molecular_function (ND)	rRNA metabolic process (IMP); rRNA processing (IEA); ribosome biogenesis (IEA, IPI)	nucleolus (IDA, IEA); nucleus (IEA)
YDL101C::chr4_2	DUN1	0.897287													Cell-cycle checkpoint serine-threonine kinase required for DNA damage-induced transcription of certain target genes, phosphorylation of Rad55p and Sml1p, and transient G2/M arrest after DNA damage; also regulates postreplicative DNA repair	ATP binding (IEA); kinase activity (IEA); nucleotide binding (IEA); protein kinase activity (IEA, IDA); protein serine/threonine kinase activity (IEA, RCA); transferase activity (IEA)	DNA damage checkpoint (IMP); DNA repair (RCA); cell cycle checkpoint (IMP); protein phosphorylation (IEA, IDA); regulation of transport (RCA); replication fork protection (IGI); response to DNA damage stimulus (IEA, RCA)	nucleus (IEA, IDA)
YLL043W::chr12_1	FPS1	0.896066													Plasma membrane channel, member of major intrinsic protein (MIP) family; involved in efflux of glycerol and in uptake of acetic acid and the trivalent metalloids arsenite and antimonite; phosphorylated by Hog1p MAPK under acetate stress	glycerol transmembrane transporter activity (IDA); transporter activity (ISS, IEA, IMP, IDA)	ER-nucleus signaling pathway (RCA); acetate transport (IMP); arsenite transport (IMP); cellular carbohydrate metabolic process (RCA); cellular cell wall organization (RCA); conjugation with cellular fusion (IMP); glycerol metabolic process (IEA); glycerol transport (IDA); response to arsenic (IMP, IGI); transmembrane transport (IEA); transport (IEA, ISS)	cytoplasm (IDA); fungal-type vacuole (IDA); integral to membrane (IEA); membrane (IEA); plasma membrane (IDA)
YIL015C-A::chr9_1	YIL015C-A	0.895115
YIR010W::chr9_2	DSN1	0.889883													Essential component of the MIND kinetochore complex (Mtw1p Including Nnf1p-Nsl1p-Dsn1p) which joins kinetochore subunits contacting DNA to those contacting microtubules; important for chromosome segregation	molecular_function (ND)	M phase (RCA); cell cycle (IEA); cell division (IEA); chromosome segregation (IDA, RCA); mitosis (IEA); mitotic cell cycle (RCA); nuclear division (RCA); organelle fission (RCA)	condensed chromosome kinetochore (IEA); kinetochore (IDA, IEA); nuclear MIS12/MIND type complex (IDA); nucleus (IEA); spindle pole (IDA)
YEL009C::chr5_2	GCN4	0.889404													Basic leucine zipper (bZIP) transcriptional activator of amino acid biosynthetic genes in response to amino acid starvation; expression is tightly regulated at both the transcriptional and translational levels	DNA binding (IEA); RNA polymerase II transcription factor activity (RCA); protein dimerization activity (IEA); sequence-specific DNA binding (IEA, IDA); sequence-specific DNA binding transcription factor activity (IEA); specific RNA polymerase II transcription factor activity (IDA, IMP)	cellular amino acid biosynthetic process (IEA); establishment of protein localization (IMP, IGI); negative regulation of gene-specific transcription from RNA polymerase II promoter (IMP); positive regulation of RNA polymerase II transcriptional preinitiation complex assembly (IGI, IMP); positive regulation of gene-specific transcription from RNA polymerase II promoter (IMP); positive regulation o…	nucleus (IEA, IDA)
YJR034W::chr00_13	PET191	0.887386													Protein required for assembly of cytochrome c oxidase; exists as an oligomer that is integral to the mitochondrial inner membrane and faces the intermembrane space; contains a twin Cx9C motif	molecular_function (ND)	mitochondrial respiratory chain complex IV assembly (IMP)	integral to mitochondrial inner membrane (IDA); mitochondrion (IDA, IEA)
YOR256C::chr15_3	TRE2	0.887094													Protein that functions with Tre1p to regulate ubiquitylation and vacuolar degradation of the metal transporter Smf1p; has similarity to transferrin receptors; inviability of null mutant in systematic studies is due to proximity to CDC31	hydrolase activity (IEA); metal ion binding (IEA); metallopeptidase activity (IEA); molecular_function (ND); peptidase activity (IEA)	protein targeting to vacuole involved in ubiquitin-dependent protein catabolic process via the multivesicular body sorting pathway (IGI)	cellular_component (ND); integral to membrane (IEA); membrane (IEA)
YLR242C::chr12_4	ARV1	0.886081													Protein functioning in transport of glycosylphosphatidylinositol intermediates into ER lumen; required for normal intracellular sterol distribution; human ARV1 required for normal cholesterol and bile acid homeostasis; similar to Nup120p	molecular_function (ND)	intracellular sterol transport (IMP); lipid metabolic process (IEA); lipid transport (IEA); sphingolipid metabolic process (IMP, IEA); sterol metabolic process (ISS); translational elongation (RCA); transport (IEA)	Golgi apparatus (IEA, IDA); Golgi membrane (IEA); endoplasmic reticulum (IEA, IDA); endoplasmic reticulum membrane (IEA); integral to membrane (IEA, ISS); membrane (IEA)
YGL219C::chr00_14	MDM34	0.882651													Mitochondrial component of the ERMES complex that links the ER to mitochondria and may promote inter-organellar calcium and phospholipid exchange as well as coordinating mitochondrial DNA replication and growth	molecular_function (ND)	mitochondrion organization (IMP); oxidation reduction (RCA); phospholipid transport (IGI)	cytoplasm (IDA); integral to membrane (IEA); membrane (IEA); mitochondrial outer membrane (IDA, IEA); mitochondrion (IDA, IEA)
YLR209C::chr12_3	PNP1	0.882425													Purine nucleoside phosphorylase, specifically metabolizes inosine and guanosine nucleosides; involved in the nicotinamide riboside salvage pathway	catalytic activity (IEA); inosine nucleosidase activity (IDA); nicotinamide riboside hydrolase activity (IDA); purine-nucleoside phosphorylase activity (IMP, IEA, IDA, ISS); transferase activity (IEA); transferase activity, transferring glycosyl groups (IEA); transferase activity, transferring pentosyl groups (IEA)	NAD biosynthesis via nicotinamide riboside salvage pathway (IGI); guanosine catabolic process (IMP); inosine catabolic process (IMP); nicotinate nucleotide salvage (IGI); nucleobase, nucleoside, nucleotide and nucleic acid metabolic process (IEA); nucleoside metabolic process (IEA)	intracellular (IC)
YJL209W::chr10_1	CBP1	0.879629													Mitochondrial protein that interacts with the 5'-untranslated region of the COB mRNA and has a role in its stability and translation; found in a complex at the inner membrane along with Pet309p	mRNA binding (IGI)	aerobic respiration (IMP); mRNA processing (IEA); mitochondrial mRNA catabolic process (IMP)	extrinsic to mitochondrial inner membrane (IDA); mitochondrion (IDA)
YPL217C::chr00_18	BMS1	0.877612													GTPase required for synthesis of 40S ribosomal subunits and for processing the 35S pre-rRNA at sites A0, A1, and A2; interacts with Rcl1p, which stimulates its GTPase and U3 snoRNA binding activities; has similarity to Tsr1p	ATP binding (IEA); GTP binding (IEA, IDA, IMP); GTPase activity (IEA, IMP, IDA); U3 snoRNA binding (IDA); nucleotide binding (IEA)	rRNA processing (IDA); ribosomal small subunit biogenesis (RCA); ribosome assembly (IDA); ribosome biogenesis (IEA)	90S preribosome (IDA); cytoplasm (IDA, IEA); mitochondrion (IDA); nucleolus (IDA, IEA); nucleus (IEA, IDA)
YJL204C::chr10_1	RCY1	0.876496													F-box protein involved in recycling plasma membrane proteins internalized by endocytosis; localized to sites of polarized growth	protein binding (IPI, IMP)	endocytosis (IMP); exocytosis (IEA); modification-dependent protein catabolic process (RCA); protein transport (IEA); proteolysis (RCA); proteolysis involved in cellular protein catabolic process (RCA); transport (IEA); ubiquitin-dependent protein catabolic process (RCA); vesicle docking (IEA)	Golgi apparatus (IDA); SCF ubiquitin ligase complex (RCA); cell tip (IEA); cellular bud neck (IEA); cullin-RING ubiquitin ligase complex (RCA); cytoplasm (IEA); endosome (IDA); site of polarized growth (IDA); ubiquitin ligase complex (RCA)
YOR287C::chr15_3	RRP36	0.872332													Component of 90S preribosomes; involved in early cleavages of the 35S pre-rRNA and in production of the 40S ribosomal subunit	molecular_function (ND)	cleavage involved in rRNA processing (IMP); maturation of SSU-rRNA from tricistronic rRNA transcript (SSU-rRNA, 5.8S rRNA, LSU-rRNA) (IMP); rRNA processing (IEA); ribosomal small subunit biogenesis (IMP); ribosome biogenesis (IEA)	90S preribosome (IDA); nucleolus (IDA)
YPL200W::chr16_1	CSM4	0.87148													Protein required for accurate chromosome segregation during meiosis; involved in meiotic telomere clustering (bouquet formation) and telomere-led rapid prophase movements	molecular_function (ND)	chromosome segregation (IEA); meiosis (IEA); meiotic chromosome segregation (IMP); meiotic telomere clustering (IGI, IMP); regulation of reciprocal meiotic recombination (IMP); sporulation resulting in formation of a cellular spore (IEA); synapsis (IMP, IGI)	endoplasmic reticulum (IEA); endoplasmic reticulum membrane (IDA, IEA); integral to membrane (IEA); membrane (IEA); nuclear chromosome, telomeric region (IDA); nuclear membrane (IEA); nucleus (IEA)
YOR169C::chr15_2	YOR169C	0.870325													Open reading frame overlaps the verified gene GLN4/YOR168W
YPL265W::chr16_1	DIP5	0.869082													Dicarboxylic amino acid permease, mediates high-affinity and high-capacity transport of L-glutamate and L-aspartate; also a transporter for Gln, Asn, Ser, Ala, and Gly	L-amino acid transmembrane transporter activity (RCA); amino acid transmembrane transporter activity (IDA, IEA)	amine transport (RCA); amino acid transport (IEA, IDA); organic acid transport (RCA); translational elongation (RCA); transmembrane transport (IEA); transport (IEA)	integral to membrane (IEA); membrane (IEA); plasma membrane (ISS)
YKL189W::chr11_2	HYM1	0.866124													Component of the RAM signaling network that is involved in regulation of Ace2p activity and cellular morphogenesis, interacts with Kic1p and Sog2p, localizes to sites of polarized growth during budding and during the mating response	binding (IEA); molecular_function (ND)	budding cell apical bud growth (IMP, IGI); cytokinesis, completion of separation (IMP); regulation of cell shape (IGI); regulation of transcription (IMP); sexual reproduction (RCA)	cellular bud (IDA); incipient cellular bud site (IDA); intracellular (IDA); mating projection tip (IDA)
YML057W::chr13_1b	CMP2	0.86597													Calcineurin A; one isoform (the other is CNA1) of the catalytic subunit of calcineurin, a Ca++/calmodulin-regulated protein phosphatase which regulates Crz1p (a stress-response transcription factor), the other calcineurin subunit is CNB1	calcium-dependent protein serine/threonine phosphatase activity (ISS, IDA); calmodulin binding (IEA); hydrolase activity (IEA); metal ion binding (IEA); phosphoprotein phosphatase activity (IEA)	adaptation of signaling pathway by response to pheromone involved in conjugation with cellular fusion (IMP); cellular ion homeostasis (IMP); vacuolar protein catabolic process (RCA)	calcineurin complex (IPI, IDA); cytoplasm (TAS)
YPL045W::chr16_3	VPS16	0.865443													Subunit of the vacuole fusion and protein sorting HOPS complex and the CORVET tethering complex; part of the Class C Vps complex essential for membrane docking and fusion at Golgi-to-endosome and endosome-to-vacuole protein transport stages	phosphoinositide binding (IDA)	Golgi to endosome transport (IGI); intracellular protein transport (IEA); ion homeostasis (RCA); late endosome to vacuole transport (IGI); protein targeting to vacuole (IMP); protein transport (IEA); regulation of SNARE complex assembly (IDA); regulation of vacuole fusion, non-autophagic (IDA); transport (IEA); vacuole fusion, non-autophagic (IMP, IDA); vacuole organization (IMP, RCA)	CORVET complex (IDA); HOPS complex (IPI); cytoplasm (IEA); fungal-type vacuole membrane (IDA); vacuole (IEA)
YLR023C::chr12_1	IZH3	0.865242													Membrane protein involved in zinc ion homeostasis, member of the four-protein IZH family, expression induced by zinc deficiency; deletion reduces sensitivity to elevated zinc and shortens lag phase, overexpression reduces Zap1p activity	metal ion binding (ISS)	cellular zinc ion homeostasis (IMP, ISS)	endoplasmic reticulum (IEA, IDA); endoplasmic reticulum membrane (IEA); integral to membrane (IEA); membrane (IEA, ISS, TAS)
YPL181W::chr16_2	CTI6	0.865138													Protein that relieves transcriptional repression by binding to the Cyc8p-Tup1p corepressor and recruiting the SAGA complex to the repressed promoter; contains a PHD finger domain	histone deacetylase activity (IDA); metal ion binding (IEA); methylated histone residue binding (IDA); transcription coactivator activity (RCA); transcription factor binding (IDA); zinc ion binding (IEA)	chromatin modification (IEA); histone deacetylation (IDA); negative regulation of biosynthetic process (RCA); negative regulation of transcription (RCA); positive regulation of transcription (IMP); regulation of DNA-dependent DNA replication initiation (IMP); regulation of transcription (IEA); transcription (IEA)	Rpd3L complex (IDA); Rpd3L-Expanded complex (IDA); nucleus (IEA, IC)
YOL044W::chr15_5	PEX15	0.861876													Phosphorylated tail-anchored type II integral peroxisomal membrane protein required for peroxisome biogenesis, cells lacking Pex15p mislocalize peroxisomal matrix proteins to cytosol, overexpression results in impaired peroxisome assembly	protein anchor (IMP, IPI, IGI)	peroxisome organization (IEA); protein import into peroxisome matrix, receptor recycling (IMP)	endoplasmic reticulum (IEA); endoplasmic reticulum membrane (IEA); integral to membrane (IEA); integral to peroxisomal membrane (IDA); membrane (IEA); peroxisomal membrane (IEA); peroxisome (IEA); soluble fraction (IDA)
YPR122W::chr16_5	AXL1	0.861457													Haploid specific endoprotease that performs one of two N-terminal cleavages during maturation of a-factor mating pheromone; required for axial budding pattern of haploid cells	catalytic activity (IEA); hydrolase activity (IEA); metal ion binding (IEA); metalloendopeptidase activity (IEA, IMP, ISS); metallopeptidase activity (IEA); peptidase activity (IEA); zinc ion binding (IEA)	axial cellular bud site selection (IMP); cell division (RCA); cofactor transport (RCA); peptide pheromone maturation (IMP, ISS, IGI); proteolysis (IEA); reproduction (RCA); translational elongation (RCA)	cellular bud neck (IDA, IEA); mating projection tip (IDA); peripheral to membrane of membrane fraction (IDA)
YNR041C::chr14_4	COQ2	0.861375													Para hydroxybenzoate: polyprenyl transferase, catalyzes the second step in ubiquinone (coenzyme Q) biosynthesis	4-hydroxybenzoate octaprenyltransferase activity (IMP, IGI, ISS); prenyltransferase activity (IEA); transferase activity (IEA)	biosynthetic process (IEA); isoprenoid biosynthetic process (IEA); translational elongation (RCA); ubiquinone biosynthetic process (IMP, IEA, IGI)	integral to membrane (IEA); integral to mitochondrial membrane (IDA); membrane (IEA); microsome (IDA); mitochondrial inner membrane (IEA); mitochondrion (IDA, IEA)
YCR072C::chr00_16a	RSA4	0.860976													WD-repeat protein involved in ribosome biogenesis; may interact with ribosomes; required for maturation and efficient intra-nuclear transport or pre-60S ribosomal subunits, localizes to the nucleolus	molecular_function (ND)	RNA modification (RCA); ribosomal large subunit assembly (IMP); ribosomal large subunit biogenesis (RCA); ribosomal subunit export from nucleus (RCA)	nucleolus (IDA); ribosome (IDA)
YPR032W::chr16_4	SRO7	0.860259													Effector of Rab GTPase Sec4p, forms a complex with Sec4p and t-SNARE Sec9p; involved in exocytosis and docking and fusion of post-Golgi vesicles with plasma membrane; homolog of Sro77p and Drosophila lgl tumor suppressor	Rab GTPase binding (IDA); SNARE binding (IPI); transferase activity, transferring phosphorus-containing groups (RCA)	Golgi to plasma membrane transport (IGI, IPI); establishment of cell polarity (IPI); exocytosis (IGI, IEA); organelle fusion (RCA); small GTPase mediated signal transduction (IPI)	cellular bud (RCA); cytosol (IDA); plasma membrane (IDA)
YOL017W::chr15_5	ESC8	0.859741													Protein involved in telomeric and mating-type locus silencing, interacts with Sir2p and also interacts with the Gal11p, which is a component of the RNA pol II mediator complex	molecular_function (ND)	chromatin silencing (IMP); regulation of transcription (IEA); transcription (IEA)	chromatin remodeling complex (RCA); cytoplasm (IEA); nucleus (IEA, IPI)
YDR066C::chr4_4	RTR2	0.859644													Protein of unknown function with high similarity to Rtr1p; exhibits genetic interactions with Rtr1p; green fluorescent protein (GFP)-fusion protein localizes to the cytoplasm; YDR066C is not an essential gene	hydrolase activity (IEA); metal ion binding (IEA); molecular_function (ND); phosphoprotein phosphatase activity (IEA)	biological_process (ND); regulation of transcription (IEA); transcription (IEA)	cytoplasm (IDA, IEA); nucleus (IEA)
YJR038C::chr00_13	YJR038C	0.859442													Dubious open reading frame unlikely to encode a functional protein, based on available experimental and comparative sequence data
YPR061C::chr16_4	JID1	0.858785													Probable Hsp40p co-chaperone, has a DnaJ-like domain and appears to be involved in ER-associated degradation of misfolded proteins containing a tightly folded cytoplasmic domain; inhibits replication of Brome mosaic virus in S. cerevisiae	heat shock protein binding (IEA); molecular_function (ND)	biological_process (ND)	integral to membrane (IEA); membrane (IEA); mitochondrial membrane (IEA); mitochondrion (IDA, IEA)
YOL004W::chr15_5	SIN3	0.857863													Component of the Sin3p-Rpd3p histone deacetylase complex, involved in transcriptional repression and activation of diverse processes, including mating-type switching and meiosis; involved in the maintenance of chromosomal integrity	transcription coactivator activity (IMP); transcription corepressor activity (IMP, IPI)	cell cycle (IEA); cell division (IEA); chromatin modification (IEA); double-strand break repair via nonhomologous end joining (IMP); histone deacetylation (IMP); negative regulation of biosynthetic process (RCA); negative regulation of chromatin silencing at rDNA (IMP); negative regulation of chromatin silencing at silent mating-type cassette (IMP); negative regulation of chromatin silencing at t…	Rpd3L complex (IDA); Rpd3L-Expanded complex (IDA); Rpd3S complex (IDA); Sin3-type complex (IDA); nucleus (IEA)
YCL017C::chr3_1	NFS1	0.857432													Cysteine desulfurase involved in iron-sulfur cluster (Fe/S) biogenesis and in thio-modification of mitochondrial and cytoplasmic tRNAs; essential protein located predominantly in mitochondria	catalytic activity (IEA); cysteine desulfurase activity (IDA, IEA); pyridoxal phosphate binding (IEA); transferase activity (IEA)	cellular iron ion homeostasis (IMP); cysteine metabolic process (IEA); iron-sulfur cluster assembly (IDA, IMP); metabolic process (IEA); mitochondrial tRNA thio-modification (IMP); tRNA processing (IEA); tRNA thio-modification (IMP); tRNA wobble uridine modification (IMP)	mitochondrion (IDA, IEA); nucleus (IMP, IDA)
YHL005C::chr8_1	YHL005C	0.852855													Dubious open reading frame unlikely to encode a protein, based on available experimental and comparative sequence data; partially overlaps the verified ORF YHL004W
YKL001C::chr11_1	MET14	0.847936													Adenylylsulfate kinase, required for sulfate assimilation and involved in methionine metabolism	ATP binding (IEA); adenylylsulfate kinase activity (TAS, IEA); kinase activity (IEA); nucleotide binding (IEA); transferase activity (IEA); transferase activity, transferring phosphorus-containing groups (IEA)	cellular amino acid biosynthetic process (IEA); cysteine biosynthetic process (IEA); heterocycle metabolic process (RCA); methionine biosynthetic process (IEA); methionine metabolic process (IMP); sulfate assimilation (NAS, IEA); sulfur compound metabolic process (RCA); translational elongation (RCA)	cytoplasm (TAS); intracellular (IDA)
YCR087C-A::chr00_1	YCR087C-A	0.847803													Putative protein of unknown function; green fluorescent protein (GFP)-fusion protein localizes to the nucleolus; YCR087C-A is not an essential gene	metal ion binding (IEA); molecular_function (ND); zinc ion binding (IEA)	biological_process (ND)	intracellular (IEA); nucleolus (IDA, IEA); nucleus (IEA)
YPL071C::chr16_3	YPL071C	0.845577													Putative protein of unknown function; green fluorescent protein (GFP)-fusion protein localizes to both the cytoplasm and the nucleus	molecular_function (ND)	biological_process (ND)	cytoplasm (IDA, IEA); nucleus (IEA, IDA)
YOR305W::chr15_4	RRG7	0.844248													Protein of unknown function; green fluorescent protein (GFP)-fusion protein localizes to the mitochondrion; deletion confers sensitivity to 4-(N-(S-glutathionylacetyl)amino) phenylarsenoxide (GSAO); YOR305W is not an essential gene	molecular_function (ND)	biological_process (ND)	mitochondrion (IDA, IEA)
YKR009C::chr11_3	FOX2	0.843935													Multifunctional enzyme of the peroxisomal fatty acid beta-oxidation pathway; has 3-hydroxyacyl-CoA dehydrogenase and enoyl-CoA hydratase activities	3-hydroxyacyl-CoA dehydrogenase activity (IDA); binding (IEA); catalytic activity (IEA); enoyl-CoA hydratase activity (IDA); isomerase activity (IEA); lyase activity (IEA); oxidoreductase activity (IEA)	fatty acid beta-oxidation (IMP); fatty acid metabolic process (IEA); lipid metabolic process (IEA); metabolic process (IEA); oxidation reduction (IEA)	peroxisomal matrix (TAS); peroxisome (IEA)
YFL063W::chr00_18	YFL063W	0.843594													Dubious open reading frame, based on available experimental and comparative sequence data
YIR023W::chr00_17b	DAL81	0.843435													Positive regulator of genes in multiple nitrogen degradation pathways; contains DNA binding domain but does not appear to bind the dodecanucleotide sequence present in the promoter region of many genes involved in allantoin catabolism	DNA binding (IEA); metal ion binding (IEA); sequence-specific DNA binding (RCA); sequence-specific DNA binding transcription factor activity (IEA); specific RNA polymerase II transcription factor activity (ISS, IMP); zinc ion binding (IEA)	nitrogen utilization (IMP); regulation of transcription (IEA); regulation of transcription from RNA polymerase II promoter (IMP, ISS); regulation of transcription, DNA-dependent (IEA); transcription (IEA)	nucleus (IEA, IC)
YKL073W::chr11_1	LHS1	0.842528													Molecular chaperone of the endoplasmic reticulum lumen, involved in polypeptide translocation and folding; nucleotide exchange factor for the ER lumenal Hsp70 chaperone Kar2p; regulated by the unfolded protein response pathway	ATP binding (IEA, IDA, IMP); ATPase activity (RCA); ATPase activity, uncoupled (IEA); adenyl-nucleotide exchange factor activity (IDA); hydrolase activity (IEA); nucleotide binding (IEA); unfolded protein binding (IMP, IGI, IPI)	ER-nucleus signaling pathway (RCA); posttranslational protein targeting to membrane, translocation (IMP); response to unfolded protein (IGI, IMP, RCA)	endoplasmic reticulum (IEA); endoplasmic reticulum lumen (IDA, IEA)
YDR359C::chr4_7	EAF1	0.841665													Component of the NuA4 histone acetyltransferase complex; acts as a platform for assembly of NuA4 subunits into the native complex; required for initiation of pre-meiotic DNA replication, likely due to its requirement for expression of IME1	DNA binding (IEA); histone acetyltransferase activity (RCA); lysine N-acetyltransferase activity (RCA); molecular_function (ND)	DNA repair (IDA, IEA); cellular protein complex assembly (IMP); chromatin modification (IEA, IPI); regulation of transcription (IEA); response to DNA damage stimulus (IEA); transcription (IEA)	NuA4 histone acetyltransferase complex (IPI); Swr1 complex (RCA); histone acetyltransferase complex (IPI); nucleus (IEA)
YLR255C::chr12_4	YLR255C	0.841296													Dubious ORF unlikely to encode a functional protein, based on available experimental and comparative sequence data
YKR006C::chr11_3	MRPL13	0.84107													Mitochondrial ribosomal protein of the large subunit, not essential for mitochondrial translation	structural constituent of ribosome (IDA)	mitochondrial translation (IC)	mitochondrial large ribosomal subunit (IDA); mitochondrion (IDA, IEA); ribonucleoprotein complex (IEA); ribosome (IEA)
YGR133W::chr7_5	PEX4	0.839511													Peroxisomal ubiquitin conjugating enzyme required for peroxisomal matrix protein import and peroxisome biogenesis	ATP binding (IEA); ligase activity (IEA); nucleotide binding (IEA); small conjugating protein ligase activity (IEA); ubiquitin-protein ligase activity (IDA, IEA, ISS)	peroxisome organization (IMP, IEA); post-translational protein modification (IEA); protein autoubiquitination (IDA); protein import into peroxisome matrix, receptor recycling (IMP); protein monoubiquitination (IDA, IMP); protein polyubiquitination (TAS); regulation of protein metabolic process (IEA); translational elongation (RCA)	peroxisome (IEA, IDA)
YFL033C::chr00_17a/chr00_18	RIM15	0.837106													Glucose-repressible protein kinase involved in signal transduction during cell proliferation in response to nutrients, specifically the establishment of stationary phase; identified as a regulator of IME2; substrate of Pho80p-Pho85p kinase	ATP binding (IEA); kinase activity (IEA); nucleotide binding (IEA); protein kinase activity (IEA, IDA); protein serine/threonine kinase activity (ISS, IEA); transferase activity (IEA); two-component response regulator activity (IEA)	age-dependent response to oxidative stress involved in chronological cell aging (IMP); meiosis (IEA); protein phosphorylation (IEA, IDA); regulation of binding (RCA); regulation of meiosis (IMP); regulation of signal transduction (RCA); regulation of transcription, DNA-dependent (IEA); response to stress (IMP); response to water (RCA); two-component signal transduction system (phosphorelay) (IEA)…	cytoplasm (IDA, IEA); nucleus (IEA, IDA)
YGR234W::chr00_2	YHB1	0.836797													Nitric oxide oxidoreductase, flavohemoglobin involved in nitric oxide detoxification; plays a role in the oxidative and nitrosative stress responses	heme binding (IEA); iron ion binding (IEA); metal ion binding (IEA); nitric oxide dioxygenase activity (IEA); nitric oxide reductase activity (IMP); oxidoreductase activity (IEA); oxygen binding (IEA)	oxidation reduction (IEA); oxygen transport (IEA); response to stress (IDA); response to toxin (IEA)	cytoplasm (IDA, IEA); cytosol (IDA); mitochondrial matrix (IDA); mitochondrion (IDA)
YMR316C-B::chr00_8	YMR316C-B	0.836051													Dubious open reading frame unlikely to encode a functional protein, based on available experimental and comparative sequence data
YPR143W::chr16_5	RRP15	0.835119													Nucleolar protein, constituent of pre-60S ribosomal particles; required for proper processing of the 27S pre-rRNA at the A3 and B1 sites to yield mature 5.8S and 25S rRNAs	molecular_function (ND)	maturation of 5.8S rRNA from tricistronic rRNA transcript (SSU-rRNA, 5.8S rRNA, LSU-rRNA) (IMP); maturation of LSU-rRNA from tricistronic rRNA transcript (SSU-rRNA, 5.8S rRNA, LSU-rRNA) (IMP); rRNA processing (IEA); ribosome biogenesis (IEA)	nucleolus (IDA, IEA); nucleus (IEA, IDA); preribosome, large subunit precursor (IDA)
YLL039C::chr12_1	UBI4	0.833959													Ubiquitin, becomes conjugated to proteins, marking them for selective degradation via the ubiquitin-26S proteasome system; essential for the cellular stress response; encoded as a polyubiquitin precursor comprised of 5 head-to-tail repeats	ATP-dependent protein binding (TAS); protein tag (ISS); structural constituent of ribosome (RCA)	ascospore formation (TAS); protein deubiquitination (TAS); protein monoubiquitination (TAS); protein polyubiquitination (TAS); protein ubiquitination (IMP); proteolysis (RCA); response to stress (TAS); sporulation resulting in formation of a cellular spore (RCA)	cytoplasm (IC)
YBR225W::chr2_4	YBR225W	0.83092													Putative protein of unknown function; non-essential gene identified in a screen for mutants affected in mannosylphophorylation of cell wall components	molecular_function (ND)	biological_process (ND)	cellular_component (ND)
YIL097W::chr9_1	FYV10	0.830632													Protein of unknown function, required for survival upon exposure to K1 killer toxin; involved in proteasome-dependent catabolite inactivation of FBPase; contains CTLH domain; plays role in anti-apoptosis	molecular_function (ND)	anti-apoptosis (IMP, ISS); autophagy (RCA); negative regulation of gluconeogenesis (IMP); proteasomal ubiquitin-dependent protein catabolic process (IMP); proteolysis (RCA); vacuolar protein catabolic process (RCA)	GID complex (IDA); cytoplasm (IDA, IEA); nucleus (IEA, IDA)
YNR046W::chr14_4	TRM112	0.830422													Subunit of tRNA methyltransferase (MTase) complexes in combination with Trm9p and Trm11p; subunit of complex with Mtq2p that methylates Sup45p (eRF1) in the ternary complex eRF1-eRF3-GTP; deletion confers resistance to zymocin	protein methyltransferase activity (IDA); tRNA (guanine-N2-)-methyltransferase activity (IDA, IMP); zinc ion binding (ISS)	RNA modification (RCA); peptidyl-amino acid modification (RCA); peptidyl-glutamine methylation (IDA); tRNA methylation (IMP)	cytoplasm (IDA, IEA); nucleolus (IDA); nucleus (IEA, IDA)
YER017C::chr5_3	AFG3	0.827188													Component, with Yta12p, of the mitochondrial inner membrane m-AAA protease that mediates degradation of misfolded or unassembled proteins and is also required for correct assembly of mitochondrial enzyme complexes	ATP binding (IEA); ATPase activity (ISS); hydrolase activity (IEA); metal ion binding (IEA); metalloendopeptidase activity (IEA); metallopeptidase activity (IEA, IMP); nucleoside-triphosphatase activity (IEA); nucleotide binding (IEA); peptidase activity (IEA); zinc ion binding (IEA)	auxin biosynthetic process (IEA); protein catabolic process (IEA); protein complex assembly (IMP); protein import into mitochondrial intermembrane space (TAS); proteolysis (IEA, IMP); signal peptide processing (IMP)	integral to membrane (IEA); m-AAA complex (IDA); membrane (IEA); mitochondrial inner membrane (IDA); mitochondrial membrane (IEA); mitochondrion (IDA, IEA)
YBR270C::chr00_16a	BIT2	0.826444													Subunit of TORC2, a membrane-associated complex that regulates actin cytoskeletal dynamics during polarized growth and cell wall integrity; interacts with Slm1p and Slm2p, homologous PH domain-containing TORC2 substrates; similar to Bit61p	molecular_function (ND)	biological_process (ND)	cellular_component (ND)
YNR044W::chr14_4	AGA1	0.824008													Anchorage subunit of a-agglutinin of a-cells, highly O-glycosylated protein with N-terminal secretion signal and C-terminal signal for addition of GPI anchor to cell wall, linked to adhesion subunit Aga2p via two disulfide bonds	cell adhesion molecule binding (TAS, IMP, ISS)	agglutination involved in conjugation with cellular fusion (IMP); cell adhesion (IEA); response to pheromone (IEA); translational elongation (RCA)	anchored to membrane (IEA); cell wall (IEA); extracellular region (IEA); fungal-type cell wall (IDA); membrane (IEA)
YJR074W::chr00_12	MOG1	0.823095													Conserved nuclear protein that interacts with GTP-Gsp1p, which is a Ran homolog of the Ras GTPase family, and stimulates nucleotide release, involved in nuclear protein import, nucleotide release is inhibited by Yrb1p	Ran GTPase binding (IPI)	mRNA transport (IEA); protein import into nucleus (IMP); protein transport (IEA); transport (IEA)	nucleus (IEA, IDA)
YOR211C::chr15_3	MGM1	0.822037													Mitochondrial GTPase related to dynamin, present in a complex containing Ugo1p and Fzo1p; required for normal morphology of cristae and for stability of Tim11p; homolog of human OPA1 involved in autosomal dominant optic atrophy	GTP binding (IEA); GTPase activity (IEA, TAS); hydrolase activity (IEA); nucleotide binding (IEA)	mitochondrial fusion (IMP, IPI, IDA); mitochondrial genome maintenance (IMP); mitochondrion organization (TAS, IMP)	integral to membrane (IEA); membrane (IEA); mitochondrial inner membrane (IEA); mitochondrial intermembrane space (IDA); mitochondrion (IDA, IEA)
YCR068W::chr00_1	ATG15	0.820343													Lipase required for intravacuolar lysis of autophagic bodies and Cvt bodies; targeted to intravacuolar vesicles during autophagy via the multivesicular body (MVB) pathway	hydrolase activity (IEA); lipase activity (ISM); triglyceride lipase activity (IEA)	autophagy (IEA, IDA, IMP); lipid catabolic process (IEA); lipid metabolic process (IEA); membrane disassembly (IMP, IDA); multivesicular body membrane disassembly (IMP); piecemeal microautophagy of nucleus (IMP); vacuolar protein processing (IMP, IDA)	Golgi apparatus (IEA); Golgi membrane (IEA); endoplasmic reticulum (IEA); endoplasmic reticulum membrane (IEA); endosome (IEA); integral to membrane (IEA, IDA, ISS, IPI); late endosome membrane (IEA); membrane (IEA); multivesicular body membrane (IEA); vacuolar lumen (IDA)
YLR091W::chr12_2	GEP5	0.81862													Protein of unknown function, required for mitochondrial genome maintenance; detected in highly purified mitochondria in high-throughput studies; null mutant has decreased levels of cardiolipin and phosphatidylethanolamine	molecular_function (ND)	mitochondrial genome maintenance (IMP)	mitochondrion (IDA, IEA)
YBR192W::chr2_4	RIM2	0.818412													Mitochondrial pyrimidine nucleotide transporter; imports pyrimidine nucleoside triphosphates and exports pyrimidine nucleoside monophosphates; member of the mitochondrial carrier family	binding (IEA); pyrimidine nucleotide transmembrane transporter activity (IDA); transporter activity (ISS)	mitochondrial genome maintenance (IGI); pyrimidine nucleotide transport (IDA); transmembrane transport (IEA, IDA); transport (IEA)	integral to membrane (IEA); membrane (IEA); mitochondrial inner membrane (IEA); mitochondrion (IDA, IEA)
YDR086C::chr4_4	SSS1	0.818155													Subunit of the Sec61p translocation complex (Sec61p-Sss1p-Sbh1p) that forms a channel for passage of secretory proteins through the endoplasmic reticulum membrane, and of the Ssh1p complex (Ssh1p-Sbh2p-Sss1p); interacts with Ost4p and Wbp1p	P-P-bond-hydrolysis-driven protein transmembrane transporter activity (IEA, IDA); structural molecule activity (IGI, IMP)	SRP-dependent cotranslational protein targeting to membrane, translocation (IMP); intracellular protein transport (IEA); posttranslational protein targeting to membrane, translocation (IDA); protein targeting (IEA); protein transport (IEA); transmembrane transport (IEA); transport (IEA)	Sec61 translocon complex (IDA); Ssh1 translocon complex (IDA); endoplasmic reticulum (IEA); endoplasmic reticulum membrane (IEA); integral to membrane (IEA); membrane (IEA)
YKL167C::chr11_2	MRP49	0.816364													Mitochondrial ribosomal protein of the large subunit, not essential for mitochondrial translation	structural constituent of ribosome (TAS)	translation (TAS)	mitochondrial large ribosomal subunit (TAS); mitochondrion (IDA, IEA); ribonucleoprotein complex (IEA); ribosome (IEA)
YPL040C::chr16_3	ISM1	0.814958													Mitochondrial isoleucyl-tRNA synthetase, null mutant is deficient in respiratory growth	ATP binding (IEA); aminoacyl-tRNA ligase activity (IEA); isoleucine-tRNA ligase activity (IEA, ISA); ligase activity (IEA); nucleotide binding (IEA); zinc ion binding (IEA)	isoleucyl-tRNA aminoacylation (IEA, ISA); mitochondrial isoleucyl-tRNA aminoacylation (IC); mitochondrial translation (IMP); tRNA aminoacylation for protein translation (IEA); translation (IEA)	cytoplasm (IEA); mitochondrial matrix (IEA); mitochondrion (IDA, IEA, IMP)
YJL171C::chr10_1	YJL171C	0.813986													GPI-anchored cell wall protein of unknown function; induced in response to cell wall damaging agents and by mutations in genes involved in cell wall biogenesis; sequence similarity to YBR162C/TOS1, a covalently bound cell wall protein	molecular_function (ND)	biological_process (ND)	endoplasmic reticulum (IEA); endoplasmic reticulum membrane (IEA); fungal-type cell wall (IDA); integral to membrane (IEA); membrane (IEA); mitochondrion (IDA); plasma membrane enriched fraction (IDA)
YLR063W::chr12_2	YLR063W	0.813058													Putative S-adenosylmethionine-dependent methyltransferase; green fluorescent protein (GFP)-fusion protein localizes to the cytoplasm; YLR063W is not an essential gene	S-adenosylmethionine-dependent methyltransferase activity (ISM)	biological_process (ND)	cytoplasm (IDA, IEA)
YMR232W::chr13_5	FUS2	0.810882													Cytoplasmic protein localized to the shmoo tip; required for the alignment of parental nuclei before nuclear fusion during mating	GTPase regulator activity (RCA); Rho guanyl-nucleotide exchange factor activity (IEA); enzyme regulator activity (RCA); molecular_function (ND); nucleoside-triphosphatase regulator activity (RCA); small GTPase regulator activity (RCA)	conjugation (RCA); cytogamy (IMP, IGI); filamentous growth (RCA); karyogamy involved in conjugation with cellular fusion (IMP); regulation of Rho protein signal transduction (IEA); regulation of response to stimulus (RCA); regulation of termination of mating projection growth (IMP); response to pheromone (RCA); sexual reproduction (RCA)	cell tip (IEA); cytoplasm (IDA); intracellular (IEA); mating projection tip (IDA); mitochondrion (IDA); nucleus (IDA)
YBR018C::chr2_2	GAL7	0.810098													Galactose-1-phosphate uridyl transferase, synthesizes glucose-1-phosphate and UDP-galactose from UDP-D-glucose and alpha-D-galactose-1-phosphate in the second step of galactose catabolism	UDP-glucose:hexose-1-phosphate uridylyltransferase activity (IMP, IEA, IDA); catalytic activity (IEA); metal ion binding (IEA); nucleotidyltransferase activity (IEA); transferase activity (IEA); zinc ion binding (IEA)	ER-nucleus signaling pathway (RCA); carbohydrate metabolic process (IEA); galactose catabolic process via UDP-galactose (IMP, IDA); galactose metabolic process (IEA)	cytoplasm (IDA)
YJR073C::chr10_4	OPI3	0.807779													Phospholipid methyltransferase (methylene-fatty-acyl-phospholipid synthase), catalyzes the last two steps in phosphatidylcholine biosynthesis	N-methyltransferase activity (IEA); methylene-fatty-acyl-phospholipid synthase activity (IEA); methyltransferase activity (IEA); phosphatidyl-N-dimethylethanolamine N-methyltransferase activity (IMP, IGI, IDA); phosphatidyl-N-methylethanolamine N-methyltransferase activity (IMP, IGI, IDA); transferase activity (IEA)	cellular carbohydrate metabolic process (RCA); cellular cell wall organization (RCA); phosphatidylcholine biosynthetic process (IMP, IDA, IGI); phospholipid biosynthetic process (IEA); phospholipid metabolic process (IEA); vacuolar protein catabolic process (RCA)	integral to membrane (IEA, ISM); membrane (IEA); microsome (IDA); mitochondrion (IDA)
YMR202W::chr13_4	ERG2	0.806606													C-8 sterol isomerase, catalyzes the isomerization of the delta-8 double bond to the delta-7 position at an intermediate step in ergosterol biosynthesis	C-8 sterol isomerase activity (IEA, IMP); isomerase activity (IEA)	alcohol metabolic process (RCA); cellular metabolic compound salvage (RCA); ergosterol biosynthetic process (IMP, IEA); lipid biosynthetic process (IEA); steroid biosynthetic process (IEA); sterol biosynthetic process (IEA)	endoplasmic reticulum (IEA, TAS); endoplasmic reticulum membrane (IEA); integral to membrane (IEA); membrane (IEA)
YDL104C::chr4_2	QRI7	0.806401													Highly conserved mitochondrial protein, essential for stability of the mitochondrial genome; functional homolog of the essential E. coli ygjD gene; member of a family of proteins putatively involved in genome maintenance	endopeptidase activity (IEA); hydrolase activity (IEA); metal ion binding (IEA); metalloendopeptidase activity (IEA); metallopeptidase activity (IEA); molecular_function (ND); peptidase activity (IEA); zinc ion binding (IEA)	mitochondrial genome maintenance (IMP); proteolysis (IEA)	mitochondrion (IDA)
YLR004C::chr12_1	THI73	0.804139													Putative plasma membrane permease proposed to be involved in carboxylic acid uptake and repressed by thiamine; substrate of Dbf2p/Mob1p kinase; transcription is altered if mitochondrial dysfunction occurs	transporter activity (ISS)	transmembrane transport (IEA); transport (ISS, IEA)	endoplasmic reticulum (IDA, IEA); endoplasmic reticulum membrane (IEA); integral to membrane (IEA, ISS); membrane (IEA); plasma membrane (IEA)
YIL065C::chr9_1	FIS1	0.802898													Protein involved in mitochondrial membrane fission and peroxisome abundance; required for localization of Dnm1p and Mdv1p during mitochondrial division; mediates ethanol-induced apoptosis and ethanol-induced mitochondrial fragmentation	binding (IEA); molecular_function (ND)	apoptosis (IEA); chronological cell aging (IMP); mitochondrial fission (IMP, IGI); peroxisome fission (IGI); peroxisome organization (IMP)	integral to membrane (IEA); membrane (IEA); mitochondrial outer membrane (IDA, IEA); mitochondrion (IDA, IEA); peroxisome (IDA)
YCL001W-A::chr00_1	YCL001W-A	0.801768													Putative protein of unknown function; YCL001W-A gene has similarity to DOM34 and is present in a region duplicated between chromosomes XIV and III	molecular_function (ND)	biological_process (ND); translation (IEA)	cellular_component (ND)
YAL026C::chr1_1	DRS2	0.799849													Aminophospholipid translocase (flippase) that maintains membrane lipid asymmetry in post-Golgi secretory vesicles; contributes to clathrin-coated vesicle formation and endocytosis; mutations in human homolog ATP8B1 result in liver disease	ATP binding (IEA); ATPase activity, coupled to transmembrane movement of ions, phosphorylative mechanism (ISS, IEA); catalytic activity (IEA); hydrolase activity (IEA); hydrolase activity, acting on acid anhydrides, catalyzing transmembrane movement of substances (IEA); magnesium ion binding (IEA); nucleotide binding (IEA); phospholipid-translocating ATPase activity (IMP, IEA, IGI)	ATP biosynthetic process (IEA); endocytosis (IGI); establishment of protein localization (RCA); intracellular protein transport (IGI); lipid transport (RCA); metabolic process (IEA); nucleotide metabolic process (RCA); phospholipid translocation (IMP); phospholipid transport (IEA); post-Golgi vesicle-mediated transport (IMP, IGI); ribosomal small subunit assembly (IMP); vesicle-mediated transport…	Golgi apparatus (IEA); integral to membrane (IEA); membrane (IEA); trans-Golgi network (IDA)
YBR171W::chr2_3	SEC66	0.799473													Non-essential subunit of Sec63 complex (Sec63p, Sec62p, Sec66p and Sec72p); with Sec61 complex, Kar2p/BiP and Lhs1p forms a channel competent for SRP-dependent and post-translational SRP-independent protein targeting and import into the ER	protein transporter activity (TAS)	filamentous growth (IMP); posttranslational protein targeting to membrane, translocation (IDA); protein transport (IEA); transport (IEA)	Sec62/Sec63 complex (IPI); endoplasmic reticulum (IEA); endoplasmic reticulum membrane (TAS, IEA); integral to membrane (IEA); membrane (IEA)
YLR083C::chr12_2	EMP70	0.798781													Protein with a role in cellular adhesion and filamentous growth; similar to Tmn2p and Tmn3p; member of Transmembrane Nine family of proteins with 9 transmembrane segments; 24kDa cleavage product found in endosome-enriched membrane fractions	molecular_function (ND)	cellular copper ion homeostasis (IGI, IMP); invasive growth in response to glucose limitation (IMP); pseudohyphal growth (IGI)	endosome (IEA, IDA); endosome membrane (IEA); fungal-type vacuole membrane (IDA); integral to membrane (IEA); membrane (IEA)
YCR030C::chr00_16a	SYP1	0.797369													Protein of unknown function that is involved in endocytic site formation; may regulate assembly and disassembly of the septin ring; colocalizes and interacts with septin subunits; potential role in actin cytoskeletal organization	molecular_function (ND)	actin cortical patch assembly (IMP); septin cytoskeleton organization (IGI, IMP, IPI)	cellular bud neck (IDA, IEA); cellular bud tip (IDA); mating projection base (IDA); mating projection tip (IDA)
YIL027C::chr9_1	KRE27	0.797328													Member of a transmembrane complex required for efficient folding of proteins in the ER; null mutant displays induction of the unfolded protein response, and also shows K1 killer toxin resistance	molecular_function (ND)	protein folding in endoplasmic reticulum (IGI)	endoplasmic reticulum (IEA, IDA); endoplasmic reticulum membrane (IEA); integral to membrane (IEA); membrane (IEA)
YMR301C::chr13_5	ATM1	0.795776													Mitochondrial inner membrane ATP-binding cassette (ABC) transporter, exports mitochondrially synthesized precursors of iron-sulfur (Fe/S) clusters to the cytosol	ATP binding (IEA); ATPase activity (IEA, IDA); ATPase activity, coupled to transmembrane movement of substances (ISS, IEA, IMP); nucleoside-triphosphatase activity (IEA); nucleotide binding (IEA)	cellular iron ion homeostasis (IMP); ion transport (IEA); iron ion transport (IEA); transmembrane transport (IEA); transport (IEA)	integral to membrane (IEA); membrane (IEA); mitochondrial inner membrane (IEA, IDA); mitochondrion (IDA, IEA)
YGL084C::chr7_1	GUP1	0.795467													Plasma membrane protein involved in remodeling GPI anchors; member of the MBOAT family of putative membrane-bound O-acyltransferases; proposed to be involved in glycerol transport	O-acyltransferase activity (IMP); symporter activity (IEA)	GPI anchor biosynthetic process (IMP); cellular carbohydrate metabolic process (RCA); cellular cell wall organization (RCA); glycerol catabolic process (IGI, IMP); glycerol transport (IMP, IGI); transport (IEA)	endoplasmic reticulum (IDA); integral to membrane (IEA); membrane (IEA, IDA, ISS); plasma membrane (IDA)
YHR172W::chr8_3	SPC97	0.79506													Component of the microtubule-nucleating Tub4p (gamma-tubulin) complex; interacts with Spc110p at the spindle pole body (SPB) inner plaque and with Spc72p at the SPB outer plaque	structural constituent of cytoskeleton (IPI)	M phase (RCA); chromosome segregation (RCA); microtubule cytoskeleton organization (IEA); microtubule nucleation (TAS); mitotic cell cycle (RCA); mitotic spindle organization in nucleus (RCA); nuclear division (RCA); organelle fission (RCA)	gamma-tubulin small complex, spindle pole body (IPI); inner plaque of spindle pole body (IDA); microtubule (IEA); microtubule organizing center (IEA); nucleus (IEA); outer plaque of spindle pole body (IDA); spindle pole (IEA)
YPL227C::chr16_1	ALG5	0.795041													UDP-glucose:dolichyl-phosphate glucosyltransferase, involved in asparagine-linked glycosylation in the endoplasmic reticulum	dolichyl-phosphate beta-glucosyltransferase activity (IDA, IEA); transferase activity (IEA); transferase activity, transferring glycosyl groups (IEA)	peptidyl-amino acid modification (RCA); protein N-linked glycosylation (TAS)	endoplasmic reticulum (IEA); endoplasmic reticulum membrane (IDA, IEA); integral to membrane (IEA); membrane (IEA)
YHR087W::chr8_2	RTC3	0.794416													Protein of unknown function involved in RNA metabolism; has structural similarity to SBDS, the human protein mutated in Shwachman-Diamond Syndrome (the yeast SBDS ortholog = SDO1); null mutation suppresses cdc13-1 temperature sensitivity	molecular_function (ND)	RNA metabolic process (IGI)	cytoplasm (IDA, IEA); nucleus (IDA, IEA)
YLR423C::chr00_4	ATG17	0.788184													Scaffold protein responsible for phagophore assembly site organization; regulatory subunit of an autophagy-specific complex that includes Atg1p and Atg13p; stimulates Atg1p kinase activity	protein complex scaffold (IGI); protein kinase activator activity (IMP)	activation of protein kinase activity (IMP); autophagic vacuole assembly (IMP); autophagy (IEA, RCA); mitochondrion degradation (IMP); peroxisome degradation (IMP); piecemeal microautophagy of nucleus (IMP)	Atg1p signaling complex (IPI); cytoplasm (IEA); pre-autophagosomal structure (IDA, IEA)
YER074W-A::chr00_20	YOS1	0.78815													Integral membrane protein required for ER to Golgi transport; localized to the Golgi, the ER, and COPII vesicles; interacts with Yip1p and Yif1p	molecular_function (ND)	ER to Golgi vesicle-mediated transport (IMP); protein transport (IEA); transport (IEA); vesicle-mediated transport (IEA)	ER to Golgi transport vesicle (IDA, IPI); Golgi apparatus (IEA); Golgi membrane (IEA); endoplasmic reticulum (IEA); endoplasmic reticulum membrane (IDA, IPI, IEA); integral to Golgi membrane (IDA, IPI); integral to membrane (IEA); membrane (IEA)
YLR326W::chr12_5	YLR326W	0.786153													Putative protein of unknown function, predicted to be palmitoylated	molecular_function (ND)	biological_process (ND)	cellular_component (ND); integral to membrane (IEA); membrane (IEA)
YOR213C::chr15_3	SAS5	0.785217													Subunit of the SAS complex (Sas2p, Sas4p, Sas5p), which acetylates free histones and nucleosomes and regulates transcriptional silencing; stimulates Sas2p HAT activity	acetyltransferase activity (IDA); histone acetyltransferase activity (IDA)	chromatin modification (IEA); chromatin remodeling (RCA); chromatin silencing at telomere (IDA); regulation of transcription (IEA); regulation of transcription, DNA-dependent (IEA); transcription (IEA)	SAS acetyltransferase complex (IPI, IDA); nuclear chromatin (IDA); nuclear chromosome, telomeric region (IC); nucleus (IEA)
YOL081W::chr15_5	IRA2	0.784205													GTPase-activating protein that negatively regulates RAS by converting it from the GTP- to the GDP-bound inactive form, required for reducing cAMP levels under nutrient limiting conditions, has similarity to Ira1p and human neurofibromin	GTPase activator activity (IEA); Ras GTPase activator activity (IMP, IDA)	aging (RCA); negative regulation of Ras protein signal transduction (IMP); negative regulation of cAMP biosynthetic process (IMP); positive regulation of Ras GTPase activity (IMP); regulation of small GTPase mediated signal transduction (IEA); response to stress (IMP); second-messenger-mediated signaling (RCA); signal transduction (IEA)	cytoplasm (IDA, IEA); intracellular (IEA); mitochondrion (IDA)
YMR184W::chr13_4	ADD37	0.783936													Protein of unknown function involved in ER-associated protein degradation; green fluorescent protein (GFP)-fusion protein localizes to the cytoplasm and is induced in response to the DNA-damaging agent MMS; YMR184W is not an essential gene	molecular_function (ND)	ER-associated protein catabolic process (IMP)	cytoplasm (IDA, IEA)
YER104W::chr00_5	RTT105	0.781629													Protein with a role in regulation of Ty1 transposition	molecular_function (ND)	negative regulation of transposition, RNA-mediated (IMP); translational elongation (RCA); transposition (IEA)	cytoplasm (IDA, IEA); nucleus (IEA, IDA)
YDL208W::chr4_3	NHP2	0.776305													Nuclear protein related to mammalian high mobility group (HMG) proteins, essential for function of H/ACA-type snoRNPs, which are involved in 18S rRNA processing	RNA binding (IEA); snoRNA binding (IDA)	endonucleolytic cleavage of tricistronic rRNA transcript (SSU-rRNA, 5.8S rRNA, LSU-rRNA) (IMP); rRNA processing (IEA); rRNA pseudouridine synthesis (IMP); ribosome biogenesis (IEA); snRNA pseudouridine synthesis (IDA, IMP)	nucleolus (RCA, IEA); nucleus (IEA); ribonucleoprotein complex (IEA); small nucleolar ribonucleoprotein complex (IPI)
YPL061W::chr16_3	ALD6	0.774126													Cytosolic aldehyde dehydrogenase, activated by Mg2+ and utilizes NADP+ as the preferred coenzyme; required for conversion of acetaldehyde to acetate; constitutively expressed; locates to the mitochondrial outer surface upon oxidative stress	aldehyde dehydrogenase (NAD) activity (IEA); aldehyde dehydrogenase [NAD(P)+] activity (IDA, IMP); oxidoreductase activity (IEA)	NADPH regeneration (IGI); acetate biosynthetic process (IMP); metabolic process (IEA); oxidation reduction (IEA); response to salt stress (IMP); translational elongation (RCA)	cytoplasm (IEA); cytosol (IDA, IMP); mitochondrion (IDA)
YPL120W::chr16_2	VPS30	0.771178													Subunit of phosphatidylinositol (PtdIns) 3-kinase complexes I and II; Complex I is essential in autophagy and Complex II is required for vacuolar protein sorting; ortholog of the higher eukaryotic gene Beclin 1	1-phosphatidylinositol-3-kinase activity (IPI)	CVT pathway (IMP); ER-associated protein catabolic process (IMP); autophagy (IEA); late endosome to vacuole transport (IMP); macroautophagy (IMP); phosphatidylinositol biosynthetic process (IMP); piecemeal microautophagy of nucleus (IMP); protein transport (IEA); retrograde transport, endosome to Golgi (IMP, IGI); transport (IEA)	endosome (IEA); endosome membrane (IEA); membrane (IEA); membrane fraction (IDA); peripheral to membrane of membrane fraction (IDA); phosphatidylinositol 3-kinase complex I (IDA); phosphatidylinositol 3-kinase complex II (IDA); vacuolar membrane (IEA); vacuole (IEA)
YDR477W::chr4_8	SNF1	0.771054													AMP-activated serine/threonine protein kinase found in a complex containing Snf4p and members of the Sip1p/Sip2p/Gal83p family; required for transcription of glucose-repressed genes, thermotolerance, sporulation, and peroxisome biogenesis	AMP-activated protein kinase activity (IMP, IDA); ATP binding (IEA); kinase activity (IEA); nucleotide binding (IEA); protein kinase activity (IEA); protein serine/threonine kinase activity (IEA); transferase activity (IEA)	biofilm formation (IMP); carbohydrate metabolic process (IEA); cell adhesion (IMP); cellular carbohydrate metabolic process (RCA); cellular response to nitrogen starvation (IDA); energy reserve metabolic process (RCA); invasive growth in response to glucose limitation (IMP); negative regulation of translation (IGI, IMP); phosphorus metabolic process (RCA); positive regulation of gluconeogenesis (…	AMP-activated protein kinase complex (IPI, IDA); cytoplasm (IDA, IPI); fungal-type vacuole (IPI); membrane (IEA); mitochondrion (IDA); nuclear envelope lumen (IDA); nuclear membrane (IEA); nucleus (IEA, IDA, IPI)
YDL218W::chr4_3	YDL218W	0.770114													Putative protein of unknown function; YDL218W transcription is regulated by Azf1p and induced by starvation and aerobic conditions; expression also induced in cells treated with the mycotoxin patulin	molecular_function (ND)	biological_process (ND)	cytoplasm (IDA); integral to membrane (IEA); membrane (IEA)
YNL312W::chr14_1	RFA2	0.768908													Subunit of heterotrimeric Replication Protein A (RPA), which is a highly conserved single-stranded DNA binding protein involved in DNA replication, repair, and recombination	double-stranded DNA binding (IDA); nucleic acid binding (IEA); sequence-specific DNA binding (IDA); single-stranded DNA binding (IDA)	DNA repair (IMP); DNA replication (IEA, IMP); DNA unwinding involved in replication (IDA); double-strand break repair via homologous recombination (IGI); establishment of protein localization (IMP); heteroduplex formation (IDA); mitotic recombination (IPI); nucleotide-excision repair (IDA, IMP); protein ubiquitination (IPI); reciprocal meiotic recombination (IPI); telomere maintenance via recombi…	DNA replication factor A complex (IDA); chromosome, telomeric region (IMP); condensed nuclear chromosome (IDA); nucleus (IEA)
YCR033W::chr00_16a	SNT1	0.764659													Subunit of the Set3C deacetylase complex that interacts directly with the Set3C subunit, Sif2p; putative DNA-binding protein	DNA binding (IEA); molecular_function (ND); sequence-specific DNA binding (RCA)	histone deacetylation (IDA); negative regulation of meiosis (IPI); positive regulation of stress-activated MAPK cascade (IMP); regulation of transcription (IMP); sporulation resulting in formation of a cellular spore (RCA)	Rpd3L-Expanded complex (IDA); Set3 complex (IDA); nucleus (IEA)
YJL062W::chr10_2	LAS21	0.762747													Integral plasma membrane protein involved in the synthesis of the glycosylphosphatidylinositol (GPI) core structure; mutations affect cell wall integrity	catalytic activity (IEA); mannose-ethanolamine phosphotransferase activity (IMP); transferase activity (IEA, IMP)	GPI anchor biosynthetic process (IEA, IMP); lipoprotein metabolic process (RCA); metabolic process (IEA)	endoplasmic reticulum (IEA); endoplasmic reticulum membrane (IEA); integral to endoplasmic reticulum membrane (IDA); integral to membrane (IEA); integral to plasma membrane (IDA); membrane (IEA)
YDL234C::chr4_3	GYP7	0.761152													GTPase-activating protein for yeast Rab family members including: Ypt7p (most effective), Ypt1p, Ypt31p, and Ypt32p (in vitro); involved in vesicle mediated protein trafficking	GTPase activator activity (IEA); Rab GTPase activator activity (IEA, IPI, ISS, IDA, IMP)	autophagy (RCA); regulation of Rab GTPase activity (IEA); regulation of vacuole fusion, non-autophagic (IMP); vacuolar protein catabolic process (RCA); vesicle-mediated transport (IDA)	cytoplasm (IDA); intracellular (IEA)
YNL203C::chr14_2	YNL203C	0.759205													Dubious open reading frame unlikely to encode a functional protein, based on available experimental and comparative sequence data
YOL038W::chr15_5	PRE6	0.756386													Alpha 4 subunit of the 20S proteasome; may replace alpha 3 subunit (Pre9p) under stress conditions to create a more active proteasomal isoform; GFP-fusion protein relocates from cytosol to the mitochondrial surface upon oxidative stress	endopeptidase activity (IEA); hydrolase activity (IEA); molecular_function (ND); peptidase activity (IEA); threonine-type endopeptidase activity (IEA)	proteasomal ubiquitin-dependent protein catabolic process (IDA); proteasomal ubiquitin-independent protein catabolic process (IDA); proteolysis (RCA); proteolysis involved in cellular protein catabolic process (IEA); ubiquitin-dependent protein catabolic process (IEA)	cytoplasm (IEA); mitochondrion (IDA); nuclear membrane-endoplasmic reticulum network (IDA); nucleus (IEA, IDA); proteasome complex (IEA); proteasome core complex (IEA); proteasome core complex, alpha-subunit complex (IDA, IEA); proteasome storage granule (IDA)
YER086W::chr5_3	ILV1	0.756318													Threonine deaminase, catalyzes the first step in isoleucine biosynthesis; expression is under general amino acid control; ILV1 locus exhibits highly positioned nucleosomes whose organization is independent of known ILV1 regulation	L-threonine ammonia-lyase activity (IEA, IMP); catalytic activity (IEA); lyase activity (IEA); pyridoxal phosphate binding (IEA)	branched chain family amino acid biosynthetic process (IEA); cellular amino acid and derivative metabolic process (RCA); cellular amino acid biosynthetic process (IEA); cellular amino acid metabolic process (IEA); cellular aromatic compound metabolic process (RCA); isoleucine biosynthetic process (IEA, IMP); metabolic process (IEA); nitrogen compound metabolic process (RCA); organic acid metaboli…	mitochondrion (IDA, IEA)
YMR097C::chr00_9	MTG1	0.75556													Putative GTPase peripheral to the mitochondrial inner membrane, essential for respiratory competence, likely functions in assembly of the large ribosomal subunit, has homologs in plants and animals	GTP binding (IEA); GTPase activity (ISA); nucleotide binding (IEA)	autophagy (RCA); mitochondrial translation (IGI, IMP)	intracellular (IEA); membrane (IEA); mitochondrial inner membrane (IEA, IDA); mitochondrion (IDA, IEA)
YML023C::chr00_11	NSE5	0.752864													Essential subunit of the Mms21-Smc5-Smc6 complex; required for cell viability and DNA repair	molecular_function (ND)	DNA recombination (IEA); DNA repair (IEA, IMP, IPI); response to DNA damage stimulus (IEA)	Smc5-Smc6 complex (IPI); nucleus (IEA, IDA)
YOR043W::chr15_1	WHI2	0.751558													Protein required, with binding partner Psr1p, for full activation of the general stress response, possibly through Msn2p dephosphorylation; regulates growth during the diauxic shift; negative regulator of G1 cyclin expression	phosphatase activator activity (IMP, IPI)	actin filament organization (IMP); cell cycle (IEA); endocytosis (IMP); regulation of growth (IMP); response to heat (IMP); response to salt stress (IMP); response to stress (IMP)	cellular_component (ND)
YGL130W::chr7_2	CEG1	0.751192													Alpha (guanylyltransferase) subunit of the mRNA capping enzyme, a heterodimer (the other subunit is CET1, an RNA 5'-triphosphatase) involved in adding the 5' cap to mRNA; the mammalian enzyme is a single bifunctional polypeptide	GTP binding (IEA); mRNA guanylyltransferase activity (IEA, IMP); nucleotide binding (IEA); nucleotidyltransferase activity (IEA); transferase activity (IEA)	mRNA capping (IEA, IMP); mRNA processing (IEA); positive regulation of transcription from RNA polymerase II promoter (IMP, IGI)	mRNA cap methyltransferase complex (IGI, IPI, IEA); nucleus (IEA, IPI)
YNL268W::chr00_18	LYP1	0.751089													Lysine permease; one of three amino acid permeases (Alp1p, Can1p, Lyp1p) responsible for uptake of cationic amino acids	L-amino acid transmembrane transporter activity (RCA); amino acid transmembrane transporter activity (IEA); basic amino acid transmembrane transporter activity (IDA)	amine transport (RCA); amino acid transport (IEA); basic amino acid transport (IDA); organic acid transport (RCA); transmembrane transport (IEA); transport (IEA)	integral to membrane (IEA); membrane (IEA); mitochondrion (IDA); plasma membrane (ISS)
YPR176C::chr16_5	BET2	0.745833													Beta subunit of Type II geranylgeranyltransferase required for vesicular transport between the endoplasmic reticulum and the Golgi; provides a membrane attachment moiety to Rab-like proteins Ypt1p and Sec4p	Rab geranylgeranyltransferase activity (IDA, IEA); catalytic activity (IEA); metal ion binding (IEA); prenyltransferase activity (IEA); transferase activity (IEA)	ER to Golgi vesicle-mediated transport (IMP); protein geranylgeranylation (IDA); protein targeting to membrane (IMP)	Rab-protein geranylgeranyltransferase complex (IDA, IPI)
YJR043C::chr00_13	POL32	0.745688													Third subunit of DNA polymerase delta, involved in chromosomal DNA replication; required for error-prone DNA synthesis in the presence of DNA damage and processivity; interacts with Hys2p, PCNA (Pol30p), and Pol1p	DNA-directed DNA polymerase activity (IEA, TAS, IDA); nucleotidyltransferase activity (IEA); single-stranded DNA specific 3'-5' exodeoxyribonuclease activity (TAS); transferase activity (IEA)	DNA repair (RCA); DNA replication (IEA, RCA); DNA replication, removal of RNA primer (IDA); RNA-dependent DNA replication (IDA); base-excision repair (TAS); double-strand break repair via break-induced replication (IMP); lagging strand elongation (TAS); leading strand elongation (TAS); mismatch repair (NAS); nucleotide-excision repair (TAS); postreplication repair (TAS); response to DNA damage st…	delta DNA polymerase complex (TAS); nucleus (IEA, IDA)
YPL060W::chr16_3	YPL060W	0.743606													Mitochondrial inner membrane magnesium transporter, involved in maintenance of magnesium concentrations inside mitochondria; indirectly affects splicing of group II introns; functionally and structurally related to Mrs2p	magnesium ion transmembrane transporter activity (ISS, IMP, IGI)	RNA splicing (IEA); ion transport (IEA); mRNA processing (IEA); mitochondrial magnesium ion transport (IGI, ISS, IMP); transport (IEA)	integral to membrane (IEA); membrane (IEA); mitochondrial inner membrane (IEA, IDA); mitochondrion (IEA)
YMR316W::chr00_8	DIA1	0.74303													Protein of unknown function, involved in invasive and pseudohyphal growth; green fluorescent protein (GFP)-fusion protein localizes to the cytoplasm in a punctate pattern	molecular_function (ND)	invasive growth in response to glucose limitation (IGI); pseudohyphal growth (IMP); translational elongation (RCA)	cytoplasm (IDA, IEA)
YKR013W::chr11_3	PRY2	0.741446													Protein of unknown function	molecular_function (ND)	biological_process (ND)	extracellular region (IEA, IDA); fungal-type vacuole (IDA)
YNL257C::chr14_1	SIP3	0.740202													Protein that activates transcription through interaction with DNA-bound Snf1p, C-terminal region has a putative leucine zipper motif; potential Cdc28p substrate	transcription cofactor activity (IDA)	positive regulation of transcription from RNA polymerase II promoter (IDA); regulation of cellular catabolic process (RCA)	cellular_component (ND); integral to membrane (IEA); membrane (IEA)
YDL006W::chr4_1	PTC1	0.737102													Type 2C protein phosphatase (PP2C); dephosphorylates Hog1p, inactivating osmosensing MAPK cascade; involved in Fus3p activation during pheromone response; deletion affects precursor tRNA splicing, mitochondrial inheritance, and sporulation	catalytic activity (IEA); hydrolase activity (IEA); metal ion binding (IEA); phosphoprotein phosphatase activity (IEA); protein serine/threonine phosphatase activity (IDA, IEA)	ER-nucleus signaling pathway (RCA); cellular cell wall organization (RCA); inactivation of MAPK activity involved in osmosensory signaling pathway (IGI, IMP, IDA); intracellular protein kinase cascade (RCA); mitochondrion inheritance (IMP); pheromone-dependent signal transduction involved in conjugation with cellular fusion (IMP); protein dephosphorylation (IDA, IEA); response to stress (IEA); tR…	cytoplasm (IDA); nucleus (IDA); protein serine/threonine phosphatase complex (IEA)
YMR313C::chr00_8	TGL3	0.735198													Bifunctional enzyme with triacylglycerol lipase and lysophosphatidylethanolamine acyltransferase activity; responsible for all the triacylglycerol lipase activity of the lipid particle; required with Tgl4p for timely bud formation	GTP binding (IEA); hydrolase activity (IEA); lysophosphatidylethanolamine acyltransferase activity (IDA); triglyceride lipase activity (IEA, IDA, IMP)	cell budding (IGI, IMP); cellular lipid metabolic process (IMP); lipid catabolic process (IEA); lipid metabolic process (IEA); triglyceride catabolic process (IGI, IMP)	integral to membrane (IEA); lipid particle (IDA, IEA); membrane (IEA)
YDR347W::chr4_7	MRP1	0.735101													Mitochondrial ribosomal protein of the small subunit; MRP1 exhibits genetic interactions with PET122, encoding a COX3-specific translational activator, and with PET123, encoding a small subunit mitochondrial ribosomal protein	metal ion binding (IEA); structural constituent of ribosome (IPI); superoxide dismutase activity (IEA)	mitochondrial translation (IC); oxidation reduction (IEA); superoxide metabolic process (IEA)	mitochondrial small ribosomal subunit (IPI); mitochondrion (IDA, IEA); ribonucleoprotein complex (IEA); ribosome (IEA)
YLR300W::chr12_4	EXG1	0.733606													Major exo-1,3-beta-glucanase of the cell wall, involved in cell wall beta-glucan assembly; exists as three differentially glycosylated isoenzymes	catalytic activity (IEA); cation binding (IEA); glucan exo-1,3-beta-glucosidase activity (IEA, ISS); hydrolase activity (IEA); hydrolase activity, acting on glycosyl bonds (IEA); hydrolase activity, hydrolyzing O-glycosyl compounds (IEA)	carbohydrate metabolic process (IEA); cellular cell wall organization (IEA); cellular glucan metabolic process (IMP, IGI); fungal-type cell wall organization (ISS); metabolic process (IEA)	cell wall (IEA); extracellular region (IEA, IDA); fungal-type cell wall (IDA)
YBR254C::chr2_4	TRS20	0.730425													One of 10 subunits of the transport protein particle (TRAPP) complex of the cis-Golgi which mediates vesicle docking and fusion; mutations in the human homolog cause the spondyloepiphyseal dysplasia tarda (SEDL) disorder	Rab guanyl-nucleotide exchange factor activity (IDA)	ER to Golgi vesicle-mediated transport (IMP, IEA); transport (IEA); vesicle-mediated transport (IEA)	Golgi apparatus (IEA); TRAPP complex (IDA); endoplasmic reticulum (IEA); intracellular (IEA)
YJR139C::chr00_12	HOM6	0.729346													Homoserine dehydrogenase (L-homoserine:NADP oxidoreductase), dimeric enzyme that catalyzes the third step in the common pathway for methionine and threonine biosynthesis; enzyme has nucleotide-binding, dimerization and catalytic regions	NADP or NADPH binding (IEA); binding (IEA); catalytic activity (IEA); homoserine dehydrogenase activity (ISS, IEA, IDA); oxidoreductase activity (IEA)	branched chain family amino acid biosynthetic process (IEA); cellular amino acid biosynthetic process (IEA); cellular amino acid metabolic process (IEA); homoserine biosynthetic process (TAS); isoleucine biosynthetic process (IEA); metabolic process (IEA); methionine biosynthetic process (IEA); methionine metabolic process (TAS); oxidation reduction (IEA); threonine biosynthetic process (IEA); th…	cytoplasm (IDA); nucleus (IDA)
YDL215C::chr4_3	GDH2	0.728068													NAD(+)-dependent glutamate dehydrogenase, degrades glutamate to ammonia and alpha-ketoglutarate; expression sensitive to nitrogen catabolite repression and intracellular ammonia levels	binding (IEA); catalytic activity (IEA); glutamate dehydrogenase activity (ISS, IMP, IEA); oxidoreductase activity (IEA)	cellular amino acid metabolic process (IEA); glutamate catabolic process to 2-oxoglutarate (IEA); metabolic process (IEA); nitrogen compound metabolic process (IMP); oxidation reduction (IEA)	mitochondrion (IDA)
YML129C::chr00_9	COX14	0.727006													Mitochondrial membrane protein, involved in translational regulation of Cox1p and assembly of cytochrome c oxidase (complex IV); associates with complex IV assembly intermediates and complex III/complex IV supercomplexes	molecular_function (ND)	negative regulation of mitochondrial translation (IPI)	extrinsic to membrane (IDA); integral to membrane (IEA, IDA); membrane (IEA); mitochondrial envelope (IDA); mitochondrial inner membrane (IDA); mitochondrial matrix (IDA); mitochondrial membrane (IEA); mitochondrion (IDA, IEA)
YNL068C::chr00_16b	FKH2	0.726212													Forkhead family transcription factor with a major role in the expression of G2/M phase genes; positively regulates transcriptional elongation; negative role in chromatin silencing at HML and HMR; substrate of the Cdc28p/Clb5p kinase	DNA binding (IEA); sequence-specific DNA binding (IEA, IDA); sequence-specific DNA binding transcription factor activity (IEA); specific RNA polymerase II transcription factor activity (IDA, IGI, IPI)	chromatin remodeling (IGI, IMP); negative regulation of transcription from RNA polymerase II promoter (IGI); positive regulation of cell cycle (IGI, IMP); positive regulation of gene-specific transcription elongation from RNA polymerase II promoter (IGI, IMP, IPI); positive regulation of transcription involved in G2/M-phase of mitotic cell cycle (IMP, IGI); pseudohyphal growth (IGI); regulation o…	nucleus (IEA, IDA)
YBL043W::chr2_1	ECM13	0.726178													Non-essential protein of unknown function; induced by treatment with 8-methoxypsoralen and UVA irradiation	molecular_function (ND)	cellular cell wall organization (IEA); fungal-type cell wall organization (IMP)	cellular_component (ND)
YKL207W::chr11_3	AIM27	0.725707													Member of a transmembrane complex required for efficient folding of proteins in the ER; required for respiratory growth; null mutant displays induction of the unfolded protein response	molecular_function (ND)	protein folding in endoplasmic reticulum (IGI)	cellular_component (ND); endoplasmic reticulum (IEA); endoplasmic reticulum membrane (IEA); integral to membrane (IEA); membrane (IEA)
YCL060C::chr3_1	YCL060C	0.725507													Merged open reading frame, does not encode a discrete protein; YCL060C was originally annotated as an independent ORF, but as a result of a sequence change, it was merged with an adjacent ORF into a single reading frame, designated YCL061C
YMR021C::chr13_2	MAC1	0.725292													Copper-sensing transcription factor involved in regulation of genes required for high affinity copper transport	DNA binding (IEA); copper ion binding (IEA); metal ion binding (IEA); sequence-specific DNA binding transcription factor activity (IEA); specific RNA polymerase II transcription factor activity (IDA)	cellular cadmium ion homeostasis (IMP); positive regulation of transcription from RNA polymerase II promoter (IDA); regulation of protein catabolic process (IMP); regulation of transcription (IEA); regulation of transcription, DNA-dependent (IEA); transcription (IEA)	nucleus (IEA, IDA)
YBR003W::chr2_2	COQ1	0.724726													Hexaprenyl pyrophosphate synthetase, catalyzes the first step in ubiquinone (coenzyme Q) biosynthesis	metal ion binding (IEA); trans-hexaprenyltranstransferase activity (IMP); transferase activity (IEA)	isoprenoid biosynthetic process (IEA); oxidation reduction (RCA); ubiquinone biosynthetic process (IMP)	membrane (IEA); mitochondrial inner membrane (IEA); mitochondrion (IDA, IEA, IMP)
YPL203W::chr16_1	TPK2	0.724541													cAMP-dependent protein kinase catalytic subunit; promotes vegetative growth in response to nutrients via the Ras-cAMP signaling pathway; partially redundant with Tpk1p and Tpk3p; localizes to P-bodies during stationary phase	ATP binding (IEA); cAMP-dependent protein kinase activity (IGI, IDA, IEA, ISS); kinase activity (IEA); nucleotide binding (IEA); protein kinase activity (IEA); protein serine/threonine kinase activity (IEA); transferase activity (IEA)	Ras protein signal transduction (IGI, ISS); aging (RCA); cell growth (RCA); invasive growth in response to glucose limitation (IMP); protein phosphorylation (IEA, IDA); pseudohyphal growth (RCA); regulation of catalytic activity (RCA)	cAMP-dependent protein kinase complex (IGI, IPI, IDA); nucleus (IDA)
YJL185C::chr10_1	YJL185C	0.724335													Putative protein of unknown function; mRNA is weakly cell cycle regulated, peaking in G2 phase; YJL185C is a non-essential gene	molecular_function (ND)	biological_process (ND)	cellular_component (ND)
YOR333C::chr15_4	YOR333C	0.722336													Dubious open reading frame, unlikely to encode a functional protein; overlaps 5' end of MRS2 gene required for respiratory growth
YML097C::chr00_9	VPS9	0.721838													A guanine nucleotide exchange factor involved in vesicle-mediated vacuolar protein transport; specifically stimulates the intrinsic guanine nucleotide exchange activity of Vps21p/Rab5: similar to mammalian ras inhibitors; binds ubiquitin	guanyl-nucleotide exchange factor activity (IDA); ubiquitin binding (IDA)	protein targeting to vacuole (IMP); vacuole inheritance (IMP)	cytoplasm (IEA); cytosol (IDA)
YOL116W::chr00_6	MSN1	0.72077													Transcriptional activator involved in regulation of invertase and glucoamylase expression, invasive growth and pseudohyphal differentiation, iron uptake, chromium accumulation, and response to osmotic stress; localizes to the nucleus	DNA binding (IEA); transcription activator activity (IDA, TAS)	cell growth (RCA); hyperosmotic response (IGI, IMP); invasive growth in response to glucose limitation (IMP); pseudohyphal growth (RCA); regulation of transcription (IEA); transcription (IEA)	nucleus (IEA, IDA)
YHR091C::chr8_2	MSR1	0.720374													Mitochondrial arginyl-tRNA synthetase	ATP binding (IEA); aminoacyl-tRNA ligase activity (IEA); arginine-tRNA ligase activity (IEA, ISA); ligase activity (IEA); nucleotide binding (IEA)	arginyl-tRNA aminoacylation (IEA, ISA); auxin biosynthetic process (IEA); mitochondrial arginyl-tRNA aminoacylation (IC); mitochondrial translation (IMP); tRNA aminoacylation for protein translation (IEA); translation (IEA)	cytoplasm (IEA); mitochondrial matrix (IEA); mitochondrion (IDA, IEA, IMP)
YPL128C::chr16_2	TBF1	0.718149													Telobox-containing general regulatory factor; binds to TTAGGG repeats within subtelomeric anti-silencing regions (STARs) and possibly throughout the genome and mediates their insulating capacity by blocking silent chromatin propagation	DNA binding (IEA, IPI); chromatin insulator sequence binding (IDA); sequence-specific DNA binding (IDA); sequence-specific DNA binding transcription factor activity (TAS); telomeric DNA binding (IEA)	cell cycle (IEA); loss of chromatin silencing (IDA); regulation of transcription (IEA); telomere maintenance via telomerase (IEA); transcription (IEA)	chromosome (IEA); chromosome, telomeric region (IEA); nuclear chromosome (IPI); nuclear chromosome, telomeric region (TAS); nucleus (IEA, IDA)
YFL016C::chr00_17a	MDJ1	0.716696													Co-chaperone that stimulates the ATPase activity of the HSP70 protein Ssc1p; involved in protein folding/refolding in the mitochodrial matrix; required for proteolysis of misfolded proteins; member of the HSP40 (DnaJ) family of chaperones	ATP binding (IEA); ATPase activator activity (IDA); heat shock protein binding (IEA); metal ion binding (IEA); unfolded protein binding (IMP, IEA)	'de novo' protein folding (IMP); misfolded or incompletely synthesized protein catabolic process (IMP); mitochondrial genome maintenance (IMP); oxidation reduction (RCA); protein folding (IEA, RCA); protein refolding (IDA, IMP); response to heat (IEA, IMP); response to stress (IEA)	extrinsic to mitochondrial inner membrane (IDA); mitochondrial matrix (IDA); mitochondrion (IDA, IEA)
YCR087W::chr00_1	YCR087W	0.715854													Dubious open reading frame unlikely to encode a protein, based on available experimental and comparative sequence data; partially overlaps uncharacterized gene YCR087C-A; YCR087W is not an essential gene
YOR109W::chr15_2	INP53	0.715804													Polyphosphatidylinositol phosphatase, dephosphorylates multiple phosphatidylinositols; involved in trans Golgi network-to-early endosome pathway; hyperosmotic stress causes translocation to actin patches; contains Sac1 and 5-ptase domains	hydrolase activity (IEA); inositol or phosphatidylinositol phosphatase activity (IEA); phosphatidylinositol-3,5-bisphosphate 5-phosphatase activity (IDA); phosphatidylinositol-3-phosphatase activity (IDA); phosphatidylinositol-4,5-bisphosphate 5-phosphatase activity (IDA, IMP, IEA); phosphatidylinositol-4-phosphate phosphatase activity (IDA)	endocytosis (IEA); phosphoinositide dephosphorylation (IMP, IDA); protein transport (IEA); translational elongation (RCA); transport (IEA)	actin cortical patch (IDA); cytoplasm (IDA, IEA); membrane fraction (IDA); vesicular fraction (IDA)
YAR020C::chr1_1	PAU7	0.714264													Member of the seripauperin multigene family, active during alcoholic fermentation, regulated by anaerobiosis, inhibited by oxygen, repressed by heme	molecular_function (ND)	biological_process (ND); response to stress (IEA)	cellular_component (ND)
YIL006W::chr9_1	YIA6	0.712551													Mitochondrial NAD+ transporter, involved in the transport of NAD+ into the mitochondria (see also YEA6); member of the mitochondrial carrier subfamily; disputed role as a pyruvate transporter; has putative mouse and human orthologs	NAD transporter activity (IGI, IMP, IDA); binding (IEA); pyruvate secondary active transmembrane transporter activity (IMP, IDA); transporter activity (ISS, IEA)	NAD transport (IMP, IGI, IDA); mitochondrial pyruvate transport (IMP, IDA); transmembrane transport (IEA); transport (IEA, ISS)	integral to membrane (IEA); membrane (IEA); mitochondrial inner membrane (IEA, ISS); mitochondrion (IDA, IEA)
YHR121W::chr8_2	LSM12	0.711372													Protein of unknown function that may function in RNA processing; interacts with Pbp1p and Pbp4p and associates with ribosomes; contains an RNA-binding LSM domain and an AD domain; GFP-fusion protein is induced by the DNA-damaging agent MMS	RNA binding (ISS)	RNA metabolic process (ISS, IPI)	cytoplasm (IDA, IEA); nucleus (IEA, IDA); ribosome (IDA); stress granule (IDA)
YMR110C::chr00_9	HFD1	0.709437													Putative fatty aldehyde dehydrogenase, located in the mitochondrial outer membrane and also in lipid particles; has similarity to human fatty aldehyde dehydrogenase (FALDH) which is implicated in Sjogren-Larsson syndrome	3-chloroallyl aldehyde dehydrogenase activity (ISS); aldehyde dehydrogenase [NAD(P)+] activity (IEA); oxidoreductase activity (IEA)	autophagy (RCA); cellular aldehyde metabolic process (IC, IEA); establishment of protein localization (RCA); metabolic process (IEA); oxidation reduction (IEA)	endosome (IDA, IEA); endosome membrane (IEA); integral to membrane (IEA); integral to mitochondrial outer membrane (IDA); lipid particle (IDA); membrane (IEA); mitochondrial outer membrane (IDA, IEA); mitochondrion (IDA, IEA)
YOL144W::chr00_10	NOP8	0.709406													Nucleolar protein required for 60S ribosomal subunit biogenesis	RNA binding (IEA, RCA); molecular_function (ND); nucleic acid binding (IEA); nucleotide binding (IEA)	rRNA processing (RCA); ribosomal large subunit biogenesis (IMP); ribosome biogenesis (IEA)	nucleolus (IDA, IEA); nucleus (IEA)
YDR431W::chr4_7	YDR431W	0.708568													Dubious ORF unlikely to encode a functional protein, based on available experimental and comparative sequence data
YGR155W::chr00_11	CYS4	0.706755													Cystathionine beta-synthase, catalyzes synthesis of cystathionine from serine and homocysteine, the first committed step in cysteine biosynthesis; responsible for hydrogen sulfide generation; mutations in human ortholog cause homocystinuria	catalytic activity (IEA); cystathionine beta-synthase activity (IDA, IEA, IMP); lyase activity (IEA); pyridoxal phosphate binding (IEA)	cellular amino acid biosynthetic process (IEA); cysteine biosynthetic process (IEA); cysteine biosynthetic process from serine (IEA, IDA); cysteine biosynthetic process via cystathionine (IEA, IMP); heterocycle metabolic process (RCA); hydrogen sulfide biosynthetic process (IDA); metabolic process (IEA); transsulfuration (IMP)	cytoplasm (IDA, IEA); mitochondrion (IDA)
YNR021W::chr14_4	YNR021W	0.706518													Putative protein of unknown function; green fluorescent protein (GFP)-fusion protein localizes to the endoplasmic reticulum; YNR021W is not an essential gene	molecular_function (ND)	biological_process (ND)	endoplasmic reticulum (IEA, IDA); endoplasmic reticulum membrane (IEA); integral to membrane (IEA); membrane (IEA)
YBR170C::chr2_3	NPL4	0.705438													Endoplasmic reticulum and nuclear membrane protein, forms a complex with Cdc48p and Ufd1p that recognizes ubiquitinated proteins in the endoplasmic reticulum and delivers them to the proteasome for degradation	molecular_function (ND)	ER-associated protein catabolic process (IMP); mRNA transport (IEA); protein transport (IEA); proteolysis (RCA); transmembrane transport (IEA); transport (IEA)	Cdc48p-Npl4p-Ufd1p AAA ATPase complex (IDA); Doa10p ubiquitin ligase complex (IDA); cytoplasm (IEA); endoplasmic reticulum (IDA, IEA); endoplasmic reticulum membrane (IEA); membrane (IEA); nuclear membrane (IEA); nuclear membrane-endoplasmic reticulum network (IDA); nucleus (IEA); perinuclear region of cytoplasm (IEA)
YJR091C::chr00_12	JSN1	0.703824													Member of the Puf family of RNA-binding proteins, interacts with mRNAs encoding membrane-associated proteins; involved in localizing the Arp2/3 complex to mitochondria; overexpression causes increased sensitivity to benomyl	RNA binding (IEA); binding (IEA); mRNA binding (IDA, ISS); nucleic acid binding (IEA); nucleotide binding (IEA)	cellular protein complex localization (IMP); establishment of mitochondrion localization (IMP); nuclear-transcribed mRNA catabolic process, deadenylation-dependent decay (IGI)	external side of mitochondrial outer membrane (IDA)
YLR284C::chr12_4	ECI1	0.6992													Peroxisomal delta3,delta2-enoyl-CoA isomerase, hexameric protein that converts 3-hexenoyl-CoA to trans-2-hexenoyl-CoA, essential for the beta-oxidation of unsaturated fatty acids, oleate-induced	catalytic activity (IEA); dodecenoyl-CoA delta-isomerase activity (IMP, IEA, IDA); isomerase activity (IEA)	fatty acid beta-oxidation (IDA); fatty acid metabolic process (IEA); lipid metabolic process (IEA); metabolic process (IEA)	peroxisome (IEA, IDA)
YJL002C::chr00_13	OST1	0.698185													Alpha subunit of the oligosaccharyltransferase complex of the ER lumen, which catalyzes asparagine-linked glycosylation of newly synthesized proteins	dolichyl-diphosphooligosaccharide-protein glycotransferase activity (IEA, IDA); transferase activity (IEA)	cellular carbohydrate metabolic process (RCA); glycoprotein metabolic process (RCA); peptidyl-amino acid modification (RCA); protein N-linked glycosylation (IDA); protein N-linked glycosylation via asparagine (IPI); protein glycosylation (IEA)	endoplasmic reticulum (IEA); endoplasmic reticulum membrane (IEA); integral to membrane (IEA); membrane (IEA); oligosaccharyltransferase complex (IPI)
YLR117C::chr12_2	CLF1	0.697957													Member of the NineTeen Complex (NTC) that contains Prp19p and stabilizes U6 snRNA in catalytic forms of the spliceosome containing U2, U5, and U6 snRNAs; homolog of Drosophila crooked neck protein; interacts with U1 snRNP proteins	DNA replication origin binding (IDA); RNA binding (RCA); binding (IEA); chromatin binding (IDA); first spliceosomal transesterification activity (IC); second spliceosomal transesterification activity (IC)	DNA-dependent DNA replication initiation (IMP, IPI); RNA processing (IEA); RNA splicing (IEA); autophagy (RCA); cell cycle (IEA); cis assembly of pre-catalytic spliceosome (IMP, IPI); mRNA metabolic process (RCA); mRNA processing (IEA)	Prp19 complex (IDA); U2-type catalytic step 1 spliceosome (IDA); U2-type catalytic step 2 spliceosome (IDA); U2-type post-mRNA release spliceosomal complex (IDA); U2-type prespliceosome (IDA); chromatin (IDA); intracellular (IEA); nucleus (IEA); spliceosomal complex (IEA)
YOR067C::chr15_1	ALG8	0.697715													Glucosyl transferase, involved in N-linked glycosylation; adds glucose to the dolichol-linked oligosaccharide precursor prior to transfer to protein during lipid-linked oligosaccharide biosynthesis; similar to Alg6p	dolichyl pyrophosphate Glc1Man9GlcNAc2 alpha-1,3-glucosyltransferase activity (IMP); transferase activity (IEA); transferase activity, transferring glycosyl groups (IEA); transferase activity, transferring hexosyl groups (IEA)	oligosaccharide-lipid intermediate assembly (IMP); protein N-linked glycosylation (IGI)	endoplasmic reticulum (IEA); endoplasmic reticulum membrane (IEA, IMP); integral to membrane (IEA); membrane (IEA)
YER036C::chr5_3	ARB1	0.697647													ATPase of the ATP-binding cassette (ABC) family involved in 40S and 60S ribosome biogenesis, has similarity to Gcn20p; shuttles from nucleus to cytoplasm, physically interacts with Tif6p, Lsg1p	ATP binding (IEA); ATPase activity (IEA); ATPase activity, uncoupled (IMP); nucleoside-triphosphatase activity (IEA); nucleotide binding (IEA)	auxin biosynthetic process (IEA); ribosomal small subunit export from nucleus (IMP); ribosome biogenesis (IMP); transport (IEA)	cytoplasm (IDA, IEA); nucleus (IEA, IDA); ribosome (IDA)
YFL026W::chr00_16b	STE2	0.697608													Receptor for alpha-factor pheromone; seven transmembrane-domain GPCR that interacts with both pheromone and a heterotrimeric G protein to initiate the signaling response that leads to mating between haploid a and alpha cells	G-protein coupled receptor activity (IEA); mating-type alpha-factor pheromone receptor activity (ISS, IDA, IGI, IMP); mating-type factor pheromone receptor activity (IEA); receptor activity (IEA); signal transducer activity (IEA)	G-protein coupled receptor protein signaling pathway (IEA); cell projection assembly (IMP); conjugation (RCA); cytogamy (IMP, IDA); pheromone-dependent signal transduction involved in conjugation with cellular fusion (IMP); protein homooligomerization (IPI); regulation of signal transduction (RCA); response to pheromone (IEA, RCA); sexual reproduction (RCA); signal transduction (IEA)	integral to membrane (IEA); integral to plasma membrane (IDA); membrane (IEA); membrane fraction (IDA)
YGR209C::chr7_5	TRX2	0.696292													Cytoplasmic thioredoxin isoenzyme of the thioredoxin system which protects cells against oxidative and reductive stress, forms LMA1 complex with Pbi2p, acts as a cofactor for Tsa1p, required for ER-Golgi transport and vacuole inheritance	disulfide oxidoreductase activity (ISS); electron carrier activity (IEA); protein disulfide oxidoreductase activity (IEA)	ER to Golgi vesicle-mediated transport (IDA); cell redox homeostasis (IEA, RCA, TAS); cellular response to oxidative stress (ISS); deoxyribonucleotide biosynthetic process (IEA); electron transport chain (IEA); glycerol ether metabolic process (IEA); protein deglutathionylation (IDA, IGI); protein transport (IEA); proteolysis (RCA); regulation of DNA replication (IGI); retrograde vesicle-mediated…	Golgi apparatus (IEA); Golgi membrane (IEA); cytoplasm (IEA); cytosol (IDA); fungal-type vacuole (IPI); membrane (IEA); nucleus (IEA)
YPR134W::chr16_5	MSS18	0.696261													Nuclear encoded protein needed for efficient splicing of mitochondrial COX1 aI5beta intron; mss18 mutations block cleavage of 5' exon - intron junction; phenotype of intronless strain suggests additional functions	molecular_function (ND)	Group I intron splicing (IDA, IMP); RNA splicing (IEA); mRNA processing (IEA)	mitochondrion (IDA, IEA, IC)
YML055W::chr13_1b	SPC2	0.694696													Subunit of signal peptidase complex (Spc1p, Spc2p, Spc3p, Sec11p), which catalyzes cleavage of N-terminal signal sequences of proteins targeted to the secretory pathway; homologous to mammalian SPC25	peptidase activity (IEA); protein binding (IMP)	peptide metabolic process (RCA); protein maturation (RCA); protein processing (RCA); protein targeting to ER (IMP, IPI, IGI); signal peptide processing (IMP, IPI, ISS, IEA, IGI)	endoplasmic reticulum (IEA); endoplasmic reticulum membrane (IEA); integral to membrane (IEA); membrane (IEA); signal peptidase complex (IDA, IEA)
YGL153W::chr7_2	PEX14	0.693146													Peroxisomal membrane peroxin that is a central component of the peroxisomal protein import machinery; interacts with both PTS1 (Pex5p) and PTS2 (Pex7p), peroxisomal matrix protein signal recognition factors and membrane receptor Pex13p	protein binding, bridging (IPI)	protein import into peroxisome matrix, docking (IPI, IMP); protein transport (IEA); transmembrane transport (IEA); transport (IEA)	membrane (IEA); peroxisomal membrane (IEA, IDA); peroxisome (IEA)
YML090W::chr00_9	YML090W	0.693021													Dubious open reading frame unlikely to encode a protein, based on available experimental and comparative sequence data; partially overlaps the dubious ORF YML089C; exhibits growth defect on a non-fermentable (respiratory) carbon source
YNL006W::chr14_4	LST8	0.690504													Protein required for the transport of amino acid permease Gap1p from the Golgi to the cell surface; component of the TOR signaling pathway; associates with both Tor1p and Tor2p; contains a WD-repeat	protein binding (IPI); protein kinase activator activity (IMP)	TOR signaling cascade (IC, IMP); cellular cell wall organization (RCA); establishment or maintenance of actin cytoskeleton polarity (IMP); fungal-type cell wall organization (IMP); mitochondria-nucleus signaling pathway (IMP); regulation of cell growth (IPI); signal transduction (IMP); transport (IMP)	Golgi membrane (IDA); TORC1 complex (IPI); TORC2 complex (IPI); endosome membrane (IDA); extrinsic to internal side of plasma membrane (IDA); membrane (IEA); peripheral to membrane of membrane fraction (IDA); plasma membrane (IEA); vacuolar membrane (IEA); vacuole (IEA)
YDR332W::chr4_6	IRC3	0.690469													Putative RNA helicase of the DEAH/D-box family; null mutant displays increased levels of spontaneous Rad52p foci; green fluorescent protein (GFP)-fusion protein localizes to the mitochondrion	ATP binding (IEA); ATP-dependent RNA helicase activity (ISS); DNA binding (IEA); helicase activity (IEA); hydrolase activity (IEA); nucleic acid binding (IEA); nucleotide binding (IEA)	biological_process (ND)	mitochondrion (IDA, IEA)
YOL071W::chr15_5	EMI5	0.689663													Subunit of succinate dehydrogenase, which couples succinate oxidation to ubiquinone reduction; required for FAD cofactor attachment to Sdh1p; mutations in human ortholog PGL2 are associated with neuroendocrine tumors (paraganglioma)	succinate dehydrogenase (ubiquinone) activity (IPI, IMP)	ascospore formation (IMP); cellular respiration (IMP); meiosis (IEA); mitochondrial electron transport, succinate to ubiquinone (IMP); oxidation reduction (RCA); positive regulation of transcription from RNA polymerase II promoter (IMP); sporulation resulting in formation of a cellular spore (IEA); tricarboxylic acid cycle (IPI)	mitochondrial matrix (IDA, IEA); mitochondrial respiratory chain complex II (IPI); mitochondrion (IDA, IEA)
YLR101C::chr12_2	YLR101C	0.68687													Dubious open reading frame unlikely to encode a protein, based on available experimental and comparative sequence data; partially overlaps the verified, essential ORF ERG27/YLR100W
YPR068C::chr16_4	HOS1	0.684465													Class I histone deacetylase (HDAC) family member that also deacetylates Smc3p at anaphase onset; has sequence similarity to Hda1p, Rpd3p, Hos2p, and Hos3p; interacts with the Tup1p-Ssn6p corepressor complex	histone deacetylase activity (ISS); hydrolase activity (IEA); protein deacetylase activity (IMP, IDA)	chromatin modification (IEA); chromatin organization (ISS); positive regulation of gene-specific transcription from RNA polymerase II promoter (IMP); protein deacetylation (IDA, IMP, ISS); regulation of transcription (IEA); regulation of transcription, DNA-dependent (ISS); transcription (IEA)	histone deacetylase complex (TAS); nucleus (IEA)
YDR176W::chr4_5	NGG1	0.684219													Transcriptional regulator involved in glucose repression of Gal4p-regulated genes; component of transcriptional adaptor and histone acetyltransferase complexes, the ADA complex, the SAGA complex, and the SLIK complex	RNA polymerase II transcription factor activity (RCA); histone acetyltransferase activity (IDA); transcription cofactor activity (TAS)	ER-nucleus signaling pathway (RCA); chromatin modification (IDA, IEA); histone acetylation (IDA); positive regulation of transcription (RCA); regulation of transcription (IEA); transcription (IEA)	Ada2/Gcn5/Ada3 transcription activator complex (IPI, IDA); SAGA complex (IDA); SLIK (SAGA-like) complex (IDA); nucleus (IEA)
YNR020C::chr14_4	ATP23	0.68379													Putative metalloprotease of the mitochondrial inner membrane, required for processing of Atp6p; has an additional role in assembly of the F0 sector of the F1F0 ATP synthase complex	hydrolase activity (IEA); metal ion binding (IEA); metalloendopeptidase activity (ISS); metallopeptidase activity (IEA); peptidase activity (IEA)	protein complex assembly (IMP); protein processing (IMP)	membrane (IEA); mitochondrial inner membrane (IEA, IDA); mitochondrial intermembrane space (IDA); mitochondrion (IEA)
YBR262C::chr2_4	AIM5	0.683761													Protein of unknown function; the authentic, non-tagged protein is detected in purified mitochondria in high-throughput studies; null mutant displays elevated frequency of mitochondrial genome loss	molecular_function (ND)	biological_process (ND)	mitochondrion (IDA)
YLR020C::chr12_1	YEH2	0.681632													Steryl ester hydrolase, catalyzes steryl ester hydrolysis at the plasma membrane; involved in sterol metabolism	hydrolase activity (IEA); sterol esterase activity (IDA, IEA, IMP)	cell wall mannoprotein biosynthetic process (IMP); lipid catabolic process (IEA); lipid metabolic process (IEA); sterol metabolic process (IMP)	integral to membrane (IEA, IDA); membrane (IEA); plasma membrane (IDA, IEA)
YDR334W::chr4_6	SWR1	0.680298													Swi2/Snf2-related ATPase that is the structural component of the SWR1 complex, which exchanges histone variant H2AZ (Htz1p) for chromatin-bound histone H2A	ATP binding (IEA); ATPase activity (RCA); ATPase activity, coupled (RCA); DNA binding (IEA); DNA-dependent ATPase activity (RCA); helicase activity (IEA, RCA); hydrolase activity (IEA); nucleic acid binding (IEA); nucleotide binding (IEA); structural molecule activity (IMP)	chromatin modification (IEA); chromatin remodeling (IDA, IMP, IGI); chromosome organization (RCA); histone exchange (IMP); regulation of transcription (IEA); transcription (IEA)	Swr1 complex (IDA); nucleus (IEA, IDA)
YPL177C::chr16_2	CUP9	0.678096													Homeodomain-containing transcriptional repressor of PTR2, which encodes a major peptide transporter; imported peptides activate ubiquitin-dependent proteolysis, resulting in degradation of Cup9p and de-repression of PTR2 transcription	DNA binding (IEA); sequence-specific DNA binding (IEA, IDA); sequence-specific DNA binding transcription factor activity (IEA); specific RNA polymerase II transcription factor activity (ISS); transcription activator activity (IMP); transcription repressor activity (IMP)	cellular copper ion homeostasis (IMP); regulation of transcription (IEA, IMP); regulation of transcription, DNA-dependent (IEA); transcription initiation from RNA polymerase II promoter (ISS)	nucleus (IEA, ISS)
YML081C-A::chr00_4	ATP18	0.677579													Subunit of the mitochondrial F1F0 ATP synthase, which is a large enzyme complex required for ATP synthesis; termed subunit I or subunit j; does not correspond to known ATP synthase subunits in other organisms	hydrogen ion transmembrane transporter activity (IEA); hydrogen ion transporting ATP synthase activity, rotational mechanism (IMP, IPI)	ATP biosynthetic process (IEA); ATP synthesis coupled proton transport (IMP, IEA, IPI); ion transport (IEA, RCA); nucleotide metabolic process (RCA); oxidation reduction (RCA); proton transport (IEA); transport (IEA)	integral to membrane (IEA); membrane (IEA); mitochondrial membrane (IEA); mitochondrial proton-transporting ATP synthase complex, coupling factor F(o) (IMP, IPI); mitochondrion (IDA, IEA); proton-transporting ATP synthase complex, coupling factor F(o) (IEA)
YOR062C::chr15_1	YOR062C	0.676804													Protein of unknown function; similar to YKR075Cp and Reg1p; expression regulated by glucose and Rgt1p; GFP-fusion protein is induced in response to the DNA-damaging agent MMS	molecular_function (ND)	biological_process (ND)	cytoplasm (IDA); nucleus (IDA)
YOL053W::chr15_5	AIM39	0.676115													Putative protein of unknown function; null mutant displays elevated frequency of mitochondrial genome loss	molecular_function (ND)	biological_process (ND)	cellular_component (ND); integral to membrane (IEA); membrane (IEA)
YCR028C-A::chr00_16a	RIM1	0.675137													Single-stranded DNA-binding protein essential for mitochondrial genome maintenance; involved in mitochondrial DNA replication	DNA binding (IEA); single-stranded DNA binding (IDA, IEA)	DNA replication (IEA); mitochondrial DNA replication (ISS); mitochondrial genome maintenance (IMP)	mitochondrial nucleoid (IDA); mitochondrion (IDA, IEA)
YLR294C::chr12_4	YLR294C	0.675053													Dubious open reading frame unlikely to encode a protein, based on available experimental and comparative sequence data; partially overlaps the verified gene ATP14
YOR124C::chr15_2	UBP2	0.674967													Ubiquitin-specific protease that removes ubiquitin from ubiquitinated proteins; interacts with Rsp5p and is required for MVB sorting of membrane proteins; can cleave polyubiquitin and has isopeptidase activity	cysteine-type peptidase activity (IEA); hydrolase activity (IEA); peptidase activity (IEA); ubiquitin thiolesterase activity (IEA); ubiquitin-specific protease activity (IDA)	protein deubiquitination (IDA); regulation of transport (RCA); ubiquitin-dependent protein catabolic process (IEA); ubiquitin-dependent protein catabolic process via the multivesicular body sorting pathway (IPI, IGI, IMP)	cytoplasm (IC)
YPL190C::chr16_1	NAB3	0.674028													Single stranded RNA binding protein; acidic ribonucleoprotein; required for termination of non-poly(A) transcripts and efficient splicing; interacts with Nrd1p	ATP binding (IEA); RNA binding (IEA); aminoacyl-tRNA ligase activity (IEA); nucleic acid binding (IEA); nucleotide binding (IEA); poly(A) RNA binding (IDA)	regulation of transcription from RNA polymerase II promoter (IPI, IGI); termination of RNA polymerase II transcription, poly(A)-independent (IMP); translation (IEA); translational termination (RCA)	nucleoplasm (IEA); nucleus (IEA, IDA)
YDR393W::chr4_7	SHE9	0.673365													Mitochondrial inner membrane protein required for normal mitochondrial morphology, may be involved in fission of the inner membrane; forms a homo-oligomeric complex	molecular_function (ND)	inner mitochondrial membrane organization (IGI, IMP); mitochondrion organization (IMP)	integral to membrane (IEA); membrane (IEA); mitochondrial inner membrane (IEA, IDA); mitochondrion (IEA)
YJR140C::chr00_12	HIR3	0.67332													Subunit of the HIR complex, a nucleosome assembly complex involved in regulation of histone gene transcription; involved in position-dependent gene silencing and nucleosome reassembly	DNA binding (IDA); nucleosome binding (IMP); transcription corepressor activity (IMP)	DNA replication-independent nucleosome assembly (IDA); RNA elongation from RNA polymerase II promoter (IGI); regulation of transcription (IEA); regulation of transcription involved in G1/S phase of mitotic cell cycle (IMP); transcription (IEA)	HIR complex (IDA, IPI); nucleus (IEA, IDA)
YLR317W::chr12_4	YLR317W	0.672619													Dubious open reading frame; may be part of a bicistronic transcript with NKP2/YLR315W; overlaps the verified ORF TAD3/YLR316C
YNL052W::chr00_16b	COX5A	0.670752													Subunit Va of cytochrome c oxidase, which is the terminal member of the mitochondrial inner membrane electron transport chain; predominantly expressed during aerobic growth while its isoform Vb (Cox5Bp) is expressed during anaerobic growth	cytochrome-c oxidase activity (IEA, IMP); oxidoreductase activity (IEA)	cell death (RCA); ion transport (RCA); mitochondrial electron transport, cytochrome c to oxygen (IDA); nucleotide metabolic process (RCA); oxidation reduction (IEA, RCA); translational elongation (RCA)	membrane (IEA); mitochondrial inner membrane (IEA); mitochondrial respiratory chain complex IV (IPI); mitochondrion (IDA, IEA)
YOL153C::chr00_15	YOL153C	0.670189													Hypothetical protein	molecular_function (ND)	biological_process (ND)	cellular_component (ND)
YDR043C::chr4_3	NRG1	0.669135													Transcriptional repressor that recruits the Cyc8p-Tup1p complex to promoters; mediates glucose repression and negatively regulates a variety of processes including filamentous growth and alkaline pH response	DNA binding (IEA, IDA); metal ion binding (IEA); nucleic acid binding (IEA); sequence-specific DNA binding (IDA); transcription repressor activity (IDA); zinc ion binding (IEA)	autophagy (RCA); biofilm formation (IGI); glucose metabolic process (IMP); invasive growth in response to glucose limitation (IGI); pseudohyphal growth (IGI); regulation of transcription (IEA); regulation of transcription from RNA polymerase II promoter (IMP); response to pH (IDA); transcription (IEA)	intracellular (IEA); nucleus (IEA, IDA)
YCR020W-B::chr00_1	HTL1	0.666322													Component of the RSC chromatin remodeling complex; RSC functions in transcriptional regulation and elongation, chromosome stability, and establishing sister chromatid cohesion; involved in telomere maintenance	chromatin binding (IC)	RNA elongation from RNA polymerase II promoter (IDA); cell cycle (IEA); chromatin remodeling (IC); nucleosome disassembly (IDA); regulation of cell cycle (IGI, IPI); regulation of transcription (IEA); response to DNA damage stimulus (IMP); transcription (IEA)	RSC complex (IDA); nucleus (IEA)
YER062C::chr5_3	HOR2	0.665511													One of two redundant DL-glycerol-3-phosphatases (RHR2/GPP1 encodes the other) involved in glycerol biosynthesis; induced in response to hyperosmotic stress and oxidative stress, and during the diauxic transition	catalytic activity (IEA); glycerol-1-phosphatase activity (IDA, IEA); hydrolase activity (IEA)	cellular carbohydrate metabolic process (IDA); glycerol biosynthetic process (IMP); metabolic process (IEA); response to osmotic stress (IDA); response to stress (IEA); translational elongation (RCA)	cytoplasm (IDA, IEA); nucleus (IDA)
YJR088C::chr10_4	EMC2	0.665235													Member of a transmembrane complex required for efficient folding of proteins in the ER; null mutant displays induction of the unfolded protein response	molecular_function (ND)	protein folding in endoplasmic reticulum (IGI)	endoplasmic reticulum (IEA, IDA)
YGR101W::chr7_4	PCP1	0.664861													Mitochondrial serine protease required for the processing of various mitochondrial proteins and maintenance of mitochondrial DNA and morphology; belongs to the rhomboid-GlpG superfamily of intramembrane peptidases	hydrolase activity (IEA); peptidase activity (IEA, ISS, IMP); serine-type peptidase activity (IEA)	mitochondrion organization (IMP); oxidation reduction (RCA); protein import into mitochondrial intermembrane space (TAS); signal peptide processing (IMP)	integral to membrane (IEA); membrane (IEA); mitochondrial inner membrane (IEA, IDA); mitochondrion (IEA)
YML030W::chr13_2	AIM31	0.663357													Putative protein of unknown function; GFP-fusion protein localizes to mitochondria; may interact with respiratory chain complexes III or IV; null mutant is viable and displays reduced frequency of mitochondrial genome loss	molecular_function (ND)	biological_process (ND)	integral to membrane (IEA); membrane (IEA); mitochondrial membrane (IEA); mitochondrion (IDA, IEA)
YDR020C::chr4_3	DAS2	0.662801													Putative protein of unknown function; non-essential gene identified in a screen for mutants with increased levels of rDNA transcription; weak similarity with uridine kinases and with phosphoribokinases	ATP binding (IEA); kinase activity (IEA); molecular_function (ND); nucleotide binding (IEA); phosphotransferase activity, alcohol group as acceptor (IEA); transferase activity (IEA); uridine kinase activity (IEA)	biological_process (ND); metabolic process (IEA)	cytoplasm (IDA, IEA); nucleus (IEA, IDA)
YPL108W::chr16_2	YPL108W	0.662735													Cytoplasmic protein of unknown function; non-essential gene that is induced in a GDH1 deleted strain with altered redox metabolism; GFP-fusion protein is induced in response to the DNA-damaging agent MMS	molecular_function (ND)	biological_process (ND)	cytoplasm (IDA, IEA)
YOR261C::chr15_3	RPN8	0.662652													Essential, non-ATPase regulatory subunit of the 26S proteasome; has similarity to the human p40 proteasomal subunit and to another S. cerevisiae regulatory subunit, Rpn11p	endopeptidase activity (RCA); molecular_function (ND); peptidase activity (RCA); peptidase activity, acting on L-amino acid peptides (RCA)	proteolysis (RCA); ubiquitin-dependent protein catabolic process (TAS)	proteasome complex (IEA); proteasome regulatory particle, lid subcomplex (IDA); proteasome storage granule (IDA)
YKL095W::chr11_1	YJU2	0.659371													Essential protein required for pre-mRNA splicing; associates transiently with the spliceosomal NTC ("nineteen complex") and acts after Prp2p to promote the first catalytic reaction of splicing	first spliceosomal transesterification activity (IDA)	generation of catalytic spliceosome for first transesterification step (IDA)	U2-type catalytic step 1 spliceosome (IDA); nucleus (IEA, IDA); spliceosomal complex (RCA)
YDR015C::chr4_3	YDR015C	0.658771													Dubious open reading frame unlikely to encode a protein, based on available experimental and comparative sequence data; overlaps the verified gene HED1/YDR014W-A
YOR224C::chr15_3	RPB8	0.656577													RNA polymerase subunit ABC14.5, common to RNA polymerases I, II, and III	DNA-directed RNA polymerase activity (IEA, IDA, IC)	tRNA transcription from RNA polymerase III promoter (IDA); transcription (IEA); transcription from RNA polymerase I promoter (IPI); transcription from RNA polymerase II promoter (IPI); transcription from RNA polymerase III promoter (IPI, IGI)	DNA-directed RNA polymerase I complex (IDA); DNA-directed RNA polymerase II, core complex (IDA); DNA-directed RNA polymerase III complex (TAS, IDA); nucleus (IEA)
YEL040W::chr5_2	UTR2	0.655716													Chitin transglycosylase that functions in the transfer of chitin to beta(1-6) and beta(1-3) glucans in the cell wall; similar to and functionally redundant with Crh1; glycosylphosphatidylinositol (GPI)-anchored protein localized to bud neck	hydrolase activity (IEA); hydrolase activity, acting on glycosyl bonds (IEA); hydrolase activity, hydrolyzing O-glycosyl compounds (IEA); transferase activity, transferring glycosyl groups (IGI, IMP)	carbohydrate metabolic process (IEA); cell wall chitin metabolic process (IMP, IGI); cellular cell wall organization (IEA); fungal-type cell wall organization (IMP, IGI); metabolic process (IEA); peptidyl-amino acid modification (RCA)	anchored to membrane (IEA); cell wall (IEA); cellular bud neck septin ring (IDA); extracellular region (IEA); fungal-type cell wall (IDA); membrane (IEA); membrane fraction (IDA)
YAR027W::chr1_1	UIP3	0.654874													Putative integral membrane protein of unknown function; interacts with Ulp1p at the nuclear periphery; member of DUP240 gene family	molecular_function (ND)	biological_process (ND)	integral to membrane (IEA); membrane (IEA); nuclear envelope (IDA); nuclear membrane (IEA); nucleus (IEA); plasma membrane (IEA)
YFL048C::chr6_1	EMP47	0.653594													Integral membrane component of endoplasmic reticulum-derived COPII-coated vesicles, which function in ER to Golgi transport	molecular_function (ND); sugar binding (IEA)	ER to Golgi vesicle-mediated transport (IPI); ion homeostasis (RCA)	ER to Golgi transport vesicle (IDA); Golgi apparatus (IEA, TAS); Golgi membrane (IEA, RCA); endoplasmic reticulum (IEA); endoplasmic reticulum membrane (IEA); fungal-type vacuole (RCA); integral to membrane (IEA); lytic vacuole (RCA); membrane (IEA); storage vacuole (RCA); vacuolar membrane (RCA); vacuolar part (RCA); vacuole (RCA)
YFR025C::chr00_15	HIS2	0.651971													Histidinolphosphatase, catalyzes the eighth step in histidine biosynthesis; mutations cause histidine auxotrophy and sensitivity to Cu, Co, and Ni salts; transcription is regulated by general amino acid control	catalytic activity (IEA); histidinol-phosphatase activity (IEA, IMP); hydrolase activity (IEA)	cellular amino acid biosynthetic process (IEA); histidine biosynthetic process (IEA, IMP)	intracellular (TAS)
YHR210C::chr8_3	YHR210C	0.651456													Putative protein of unknown function; non-essential gene; highly expressed under anaeorbic conditions; sequence similarity to aldose 1-epimerases such as GAL10	carbohydrate binding (IEA); catalytic activity (IEA); isomerase activity (IEA); molecular_function (ND)	biological_process (ND); carbohydrate metabolic process (IEA); hexose metabolic process (IEA)	cellular_component (ND)
YGL235W::chr00_12/chr7_3	YGL235W	0.650061													Putative protein of unknown function; potential Cdc28p substrate; null mutant displays increased resistance to antifungal agents gliotoxin, cycloheximide and H2O2	molecular_function (ND)	biological_process (ND)	cellular_component (ND)
YOL031C::chr15_5	SIL1	0.648923													Nucleotide exchange factor for the endoplasmic reticulum (ER) lumenal Hsp70 chaperone Kar2p, required for protein translocation into the ER; homolog of Yarrowia lipolytica SLS1; GrpE-like protein	adenyl-nucleotide exchange factor activity (IDA, IPI)	SRP-dependent cotranslational protein targeting to membrane, translocation (IMP, IGI); protein transport (IEA); response to unfolded protein (RCA); transmembrane transport (IEA); transport (IEA)	endoplasmic reticulum (IEA, IPI); endoplasmic reticulum lumen (IEA)
YBR292C::chr00_1	YBR292C	0.645242													Dubious open reading frame unlikely to encode a protein, based on available experimental and comparative sequence data; YBR292C is not an essential gene
YKL175W::chr11_2	ZRT3	0.644724													Vacuolar membrane zinc transporter, transports zinc from storage in the vacuole to the cytoplasm when needed; transcription is induced under conditions of zinc deficiency	metal ion transmembrane transporter activity (IEA); zinc ion transmembrane transporter activity (IMP, ISS)	cellular zinc ion homeostasis (IMP); ion transport (IEA); metal ion transport (IEA); transmembrane transport (IEA); transport (IEA); zinc ion transport (IMP, IEA, ISS)	integral to membrane (IEA); membrane (IEA); vacuolar membrane (IEA, IDA); vacuole (IEA)
YOR146W::chr15_2	YOR146W	0.640127													Dubious open reading frame unlikely to encode a protein, based on available experimental and comparative sequence data; open reading frame overlaps the verified gene PNO1/YOR145C
YJL175W::chr00_14	YJL175W	0.638654													Dubious open reading frame unlikely to encode a functional protein; deletion confers resistance to cisplatin, hypersensitivity to 5-fluorouracil, and growth defect at high pH with high calcium; overlaps gene for SWI3 transcription factor
YIL071C::chr9_1	PCI8	0.638533													Possible shared subunit of Cop9 signalosome (CSN) and eIF3, binds eIF3b subunit Prt1p, has possible dual functions in transcriptional and translational control, contains a PCI (Proteasome-COP9 signalosome (CSN)-eIF3) domain	molecular_function (ND)	cullin deneddylation (IMP)	cytoplasm (IEA); nucleus (IEA); signalosome (IEA, IDA)
YBR147W::chr2_3	RTC2	0.638362													Protein of unknown function; identified in a screen for mutants with decreased levels of rDNA transcription; detected in highly purified mitochondria; null mutant suppresses cdc13-1; similar to a G-protein coupled receptor from S. pombe	molecular_function (ND)	biological_process (ND)	integral to membrane (IEA); membrane (IEA); mitochondrial membrane (IEA); mitochondrion (IDA, IEA)
YOR080W::chr15_1	DIA2	0.637999													Origin-binding F-box protein that forms an SCF ubiquitin ligase complex with Skp1p and Cdc53p; plays a role in DNA replication, involved in invasive and pseudohyphal growth	DNA replication origin binding (IPI); binding (IEA); ligase activity (RCA); small conjugating protein ligase activity (RCA); ubiquitin-protein ligase activity (IDA)	SCF-dependent proteasomal ubiquitin-dependent protein catabolic process (IDA, IMP); cell cycle (IEA); cellular protein catabolic process (RCA); invasive growth in response to glucose limitation (IGI); modification-dependent macromolecule catabolic process (RCA); protein catabolic process (RCA); protein ubiquitination (IMP); proteolysis (RCA); proteolysis involved in cellular protein catabolic pro…	SCF ubiquitin ligase complex (IDA); nuclear replication fork (IDA); nucleus (IEA, IDA)
YOR187W::chr15_2	TUF1	0.63582													Mitochondrial translation elongation factor Tu; comprises both GTPase and guanine nucleotide exchange factor activities, while these activities are found in separate proteins in S. pombe and humans	GTP binding (IEA); GTPase activity (IEA, IGI, IDA); nucleotide binding (IEA); translation elongation factor activity (IEA, ISS, IGI, IDA)	mitochondrial translation (IGI); mitochondrial translational elongation (ISA); oxidation reduction (RCA); translation (IEA); translational elongation (IEA)	intracellular (IEA); mitochondrial matrix (ISS); mitochondrion (IDA, IEA)
YHR065C::chr8_2	RRP3	0.634769													Protein involved in rRNA processing; required for maturation of the 35S primary transcript of pre-rRNA and for cleavage leading to mature 18S rRNA; homologous to eIF-4a, which is a DEAD box RNA-dependent ATPase with helicase activity	ATP binding (IEA); ATP-dependent RNA helicase activity (TAS); ATP-dependent helicase activity (IEA); RNA binding (IEA); RNA-dependent ATPase activity (IDA); helicase activity (IEA); hydrolase activity (IEA); nucleic acid binding (IEA); nucleotide binding (IEA)	auxin biosynthetic process (IEA); maturation of SSU-rRNA from tricistronic rRNA transcript (SSU-rRNA, 5.8S rRNA, LSU-rRNA) (IMP); rRNA processing (IEA); ribosome biogenesis (IEA)	nucleolus (TAS); nucleus (IEA)
YPL019C::chr16_3	VTC3	0.633795													Subunit of the vacuolar transporter chaperone (VTC) complex involved in membrane trafficking, vacuolar polyphosphate accumulation, microautophagy and non-autophagic vacuolar fusion	molecular_function (ND)	microautophagy (IMP, IDA); polyphosphate metabolic process (IMP, IGI); vacuolar transport (IMP, IDA); vacuole fusion, non-autophagic (IMP)	endoplasmic reticulum (IDA); integral to membrane (IEA); membrane (IEA); vacuolar membrane (IEA, IDA); vacuolar transporter chaperone complex (IPI); vacuole (IEA)
YLR418C::chr12_5	CDC73	0.633584													Component of the Paf1p complex that binds to and modulates the activity of RNA polymerases I and II; required for expression of certain genes, modification of some histones, and telomere maintenance	RNA polymerase II transcription elongation factor activity (IPI)	DNA recombination (IMP); RNA elongation from RNA polymerase I promoter (IMP); RNA elongation from RNA polymerase II promoter (IPI); histone methylation (IMP); regulation of transcription (IEA); transcription (IEA)	Cdc73/Paf1 complex (IPI); nucleoplasm (IEA); nucleus (IEA, IDA); transcription elongation factor complex (IPI)
YBR102C::chr2_3	EXO84	0.631006													Essential protein with dual roles in spliceosome assembly and exocytosis; the exocyst complex (Sec3p, Sec5p, Sec6p, Sec8p, Sec10p, Sec15p, Exo70p, and Exo84p) mediates polarized targeting of secretory vesicles to active sites of exocytosis	protein binding (IPI)	Golgi to plasma membrane transport (RCA); Golgi vesicle transport (RCA); asexual reproduction (RCA); bipolar cellular bud site selection (RCA); cell budding (RCA); cell division (RCA); cellular bud site selection (RCA); cellular developmental process (RCA); cellular membrane fusion (RCA); cellular membrane organization (RCA); cofactor transport (RCA); cytokinesis, site selection (RCA); cytokineti…	cellular bud (IEA); cellular bud neck (IDA, IEA); cellular bud tip (IDA); cytoplasmic vesicle (IEA); exocyst (IPI); incipient cellular bud site (IDA); mating projection tip (IDA); transport vesicle (IEA)
YBR233W-A::chr00_20	DAD3	0.630811													Essential subunit of the Dam1 complex (aka DASH complex), couples kinetochores to the force produced by MT depolymerization thereby aiding in chromosome segregation; is transferred to the kinetochore prior to mitosis	protein binding (IDA)	M phase (RCA); cell cycle (IEA); cell division (IEA); chromosome segregation (IEA, RCA); mitosis (IEA, IMP); mitotic cell cycle (RCA); mitotic spindle organization in nucleus (IPI); nuclear division (RCA); organelle fission (RCA); regulation of microtubule polymerization or depolymerization (IPI, IDA)	DASH complex (IDA, IPI); condensed chromosome kinetochore (IEA); cytoplasm (IEA); cytoskeleton (IEA); kinetochore (IEA, IDA); microtubule (IEA); nucleus (IEA); spindle (IEA, IDA)
YML017W::chr13_2	PSP2	0.630781													Asn rich cytoplasmic protein that contains RGG motifs; high-copy suppressor of group II intron-splicing defects of a mutation in MRS2 and of a conditional mutation in POL1 (DNA polymerase alpha); possible role in mitochondrial mRNA splicing	molecular_function (ND)	biological_process (ND)	cytoplasm (IDA, IEA)
YDR283C::chr4_6	GCN2	0.630335													Protein kinase, phosphorylates the alpha-subunit of translation initiation factor eIF2 (Sui2p) in response to starvation; activated by uncharged tRNAs and the Gcn1p-Gcn20p complex; contributes to DNA damage checkpoint control	ATP binding (IEA); aminoacyl-tRNA ligase activity (IEA); eukaryotic translation initiation factor 2alpha kinase activity (IDA); kinase activity (IEA); ligase activity (IEA); nucleotide binding (IEA); protein homodimerization activity (IDA); protein kinase activity (IEA, IDA); protein serine/threonine kinase activity (IEA); transferase activity (IEA)	DNA damage checkpoint (IMP); cellular amino acid biosynthetic process (IEA, IMP); protein phosphorylation (IEA, IDA); regulation of translational initiation (IDA, IEA); response to stress (IEA); translation (IEA)	cytosolic ribosome (IDA)
YOL028C::chr15_5	YAP7	0.628702													Putative basic leucine zipper (bZIP) transcription factor	DNA binding (IEA); RNA polymerase II transcription factor activity (ISS); protein dimerization activity (IEA); sequence-specific DNA binding (IEA); sequence-specific DNA binding transcription factor activity (IEA); transcription regulator activity (IEA)	positive regulation of transcription from RNA polymerase II promoter (ISS); regulation of transcription (IEA); regulation of transcription, DNA-dependent (IEA); transcription (IEA)	nucleus (IEA, IC, ISS)
YER032W::chr5_3	FIR1	0.626989													Protein involved in 3' mRNA processing, interacts with Ref2p; potential Cdc28p substrate	molecular_function (ND)	RNA polyadenylation (IGI, IMP); cell division (RCA); mRNA polyadenylation (IMP, IGI); mRNA processing (IEA); reproduction (RCA)	cellular bud neck (IDA, IEA)
YOR257W::chr15_3	CDC31	0.625451													Calcium-binding component of the spindle pole body (SPB) half-bridge, required for SPB duplication in mitosis and meiosis II; homolog of mammalian centrin; binds multiubiquitinated proteins and is involved in proteasomal protein degradation	calcium ion binding (IEA); structural constituent of cytoskeleton (IPI)	cell cycle (IEA); cell division (IEA); mRNA transport (IEA); microtubule nucleation (IPI); microtubule organizing center organization (RCA); mitosis (IEA); proteasomal ubiquitin-dependent protein catabolic process (IMP, IPI); protein transport (IEA); spindle pole body duplication in nuclear envelope (IMP); transmembrane transport (IEA); transport (IEA)	cytoplasm (IEA); cytoskeleton (IEA); half bridge of spindle pole body (IDA); nuclear pore (TAS, IEA); nucleotide-excision repair factor 2 complex (IPI); nucleus (IEA); spindle pole body (IEA); transcription export complex 2 (IDA)
YDL004W::chr4_1	ATP16	0.623781													Delta subunit of the central stalk of mitochondrial F1F0 ATP synthase, which is a large, evolutionarily conserved enzyme complex required for ATP synthesis; phosphorylated	ATPase activity (IDA); hydrogen ion transporting ATP synthase activity, rotational mechanism (IMP, IEA, ISS, IPI, IDA); hydrolase activity (IEA); proton-transporting ATPase activity, rotational mechanism (IEA)	ATP biosynthetic process (IEA); ATP synthesis coupled proton transport (IMP, ISS, IEA, IPI); ion transport (IEA, RCA); nucleotide metabolic process (RCA); oxidation reduction (RCA); phosphorus metabolic process (RCA); proton transport (IEA); transport (IEA)	membrane (IEA); mitochondrial inner membrane (IEA); mitochondrial proton-transporting ATP synthase, central stalk (IMP, IDA, ISS, IPI); mitochondrion (IDA, IEA); proton-transporting ATP synthase complex, catalytic core F(1) (IEA, IDA)
YDR500C::chr00_17a	RPL37B	0.623338													Protein component of the large (60S) ribosomal subunit, has similarity to Rpl37Ap and to rat L37 ribosomal protein	RNA binding (IEA); metal ion binding (IEA); rRNA binding (IEA); structural constituent of ribosome (TAS, IEA)	translation (IEA, TAS)	cytoplasm (IEA); cytosolic large ribosomal subunit (TAS); intracellular (IEA); ribonucleoprotein complex (IEA); ribosome (IEA)
YLR374C::chr12_5	YLR374C	0.622388													Dubious open reading frame unlikely to encode a protein, based on available experimental and comparative sequence data; partially overlaps the uncharacterized ORF STP3/YLR375W
YKR022C::chr11_3	NTR2	0.620742													Essential protein that forms a dimer with Ntr1p; also forms a trimer, with Ntr2p and the DExD/H-box RNA helicase Prp43p, that is involved in spliceosome disassembly	molecular_function (ND)	RNA splicing (IEA); mRNA processing (IEA); nuclear mRNA splicing, via spliceosome (IPI); spliceosome disassembly (IDA, IMP)	U2-type post-mRNA release spliceosomal complex (IDA); cytoplasm (IDA, IEA); endoplasmic reticulum (IDA); nucleus (IEA, IDA); spliceosomal complex (IEA, IDA)
YPL003W::chr16_3	ULA1	0.620186													Protein that acts together with Uba3p to activate Rub1p before its conjugation to proteins (neddylation), which may play a role in protein degradation	ATP binding (IEA); NEDD8 activating enzyme activity (IDA, IMP, ISS); binding (IEA); catalytic activity (IEA); nucleotide binding (IEA)	metabolic process (IEA); protein neddylation (IDA, IMP, ISS)	cellular_component (ND)
YNL250W::chr00_8	RAD50	0.619208													Subunit of MRX complex, with Mre11p and Xrs2p, involved in processing double-strand DNA breaks in vegetative cells, initiation of meiotic DSBs, telomere maintenance, and nonhomologous end joining	ATP binding (IEA); ATPase activity (IDA, ISS); G-quadruplex DNA binding (IDA); adenylate kinase activity (IDA, IMP); double-stranded DNA binding (IDA, IPI); double-stranded telomeric DNA binding (IDA); hydrolase activity (IEA); metal ion binding (IEA); nuclease activity (IEA); nucleotide binding (IEA); protein binding (IPI); single-stranded telomeric DNA binding (IDA); telomeric DNA binding (IDA)…	DNA repair (IEA, RCA); base-excision repair (IMP); double-strand break repair via break-induced replication (TAS); double-strand break repair via nonhomologous end joining (IMP); meiosis (IMP, IEA); meiotic DNA double-strand break formation (TAS); meiotic DNA double-strand break processing (TAS); meiotic cell cycle (RCA); negative regulation of endodeoxyribonuclease activity (IDA); response to DN…	Mre11 complex (IPI, IEA); chromosomal part (RCA); mitochondrion (IDA); nucleus (IDA)
YKR079C::chr00_3	TRZ1	0.618888													tRNA 3'-end processing endonuclease tRNase Z; also localized to mitochondria and interacts genetically with Rex2 exonuclease; homolog of the human candidate prostate cancer susceptibility gene ELAC2	3'-tRNA processing endoribonuclease activity (IDA); endonuclease activity (IEA); hydrolase activity (IEA); metal ion binding (IEA); nuclease activity (IEA)	tRNA 3'-trailer cleavage, endonucleolytic (IDA); tRNA processing (IEA)	cytoplasm (IDA, IEA); mitochondrion (IDA); nucleus (IEA, IDA)
YLR102C::chr12_2	APC9	0.618856													Subunit of the Anaphase-Promoting Complex/Cyclosome (APC/C), which is a ubiquitin-protein ligase required for degradation of anaphase inhibitors, including mitotic cyclins, during the metaphase/anaphase transition	protein binding (TAS); ubiquitin-protein ligase activity (TAS)	anaphase-promoting complex-dependent proteasomal ubiquitin-dependent protein catabolic process (IPI); autophagy (RCA); cell cycle (IEA); cell division (IEA); cyclin catabolic process (TAS); mitosis (IEA); mitotic metaphase/anaphase transition (TAS); mitotic sister chromatid segregation (TAS); mitotic spindle elongation (TAS); protein ubiquitination (IPI); proteolysis (RCA)	anaphase-promoting complex (IDA); cytoplasm (IEA); nucleus (IEA)
YOR171C::chr15_2	LCB4	0.618729													Sphingoid long-chain base kinase, responsible for synthesis of long-chain base phosphates, which function as signaling molecules, regulates synthesis of ceramide from exogenous long-chain bases, localizes to the Golgi and late endosomes	ATP binding (IEA); D-erythro-sphingosine kinase activity (IDA); diacylglycerol kinase activity (IEA); kinase activity (IEA); nucleotide binding (IEA); sphinganine kinase activity (IEA); transferase activity (IEA)	activation of protein kinase C activity by G-protein coupled receptor protein signaling pathway (IEA); calcium-mediated signaling (IMP); lipid metabolic process (IEA); sphingolipid metabolic process (IEA, IDA)	Golgi apparatus (IEA, IDA); Golgi membrane (IEA); cortical endoplasmic reticulum (IDA); endoplasmic reticulum (IEA, IDA); endoplasmic reticulum membrane (IEA); endosome (IEA); late endosome membrane (IEA); membrane (IEA); membrane fraction (IDA); plasma membrane (IDA, IEA); soluble fraction (IDA)
YJL192C::chr10_1	SOP4	0.618094													ER-membrane protein; suppressor of pma1-7, deletion of SOP4 slows down the export of wild-type Pma1p and Pma1-7 from the ER	molecular_function (ND)	ER to Golgi vesicle-mediated transport (IMP); protein transport (IEA); transport (IEA)	endoplasmic reticulum (IEA, IDA); endoplasmic reticulum membrane (IEA); integral to membrane (IEA); integral to membrane of membrane fraction (IDA); membrane (IEA)
YFL049W::chr6_1	SWP82	0.618013													Member of the SWI/SNF chromatin remodeling complex in which it plays an as yet unidentified role; has identifiable counterparts in closely related yeast species; abundantly expressed in many growth conditions; paralog of Npl6p	RNA polymerase II transcription factor activity (RCA); general RNA polymerase II transcription factor activity (RCA); transcription activator activity (IPI)	ER-associated protein catabolic process (IMP); chromatin modification (IEA); chromatin remodeling (IC); nucleosome mobilization (IDA); regulation of transcription (IC, IEA); transcription (IEA)	SWI/SNF complex (IDA, IPI); nucleus (IEA, IDA)
YIL132C::chr9_2	CSM2	0.617838													Protein involved in a Rad51p-, Rad54p-dependent pathway for homologous recombination repair, required for accurate chromosome segregation during meiosis	molecular_function (ND)	DNA repair (IEA); meiosis (IEA); meiotic chromosome segregation (IMP); recombinational repair (IGI); response to DNA damage stimulus (IEA)	cytoplasm (IDA, IEA); nucleus (IEA, IDA)
YLL050C::chr12_1	COF1	0.617325													Cofilin, promotes actin filament depolarization in a pH-dependent manner; binds both actin monomers and filaments and severs filaments; thought to be regulated by phosphorylation at SER4; ubiquitous and essential in eukaryotes	actin binding (IEA); actin filament binding (IDA)	actin filament depolymerization (IDA); actin filament severing (IDA)	actin cortical patch (IDA); cytoplasm (IEA); cytoskeleton (IEA); intracellular (IEA); nuclear matrix (IEA); nucleus (IEA); plasma membrane enriched fraction (IDA)
YGR211W::chr7_5	ZPR1	0.617282													Essential protein with two zinc fingers, present in the nucleus of growing cells but relocates to the cytoplasm in starved cells via a process mediated by Cpr1p; binds to translation elongation factor eEF-1 (Tef1p)	metal ion binding (IEA); protein binding (IDA); zinc ion binding (IEA)	cellular response to starvation (IMP); regulation of mitotic cell cycle (IMP)	cytoplasm (IDA, IEA); nucleus (IEA, IDA)
YBR143C::chr2_3	SUP45	0.617257													Polypeptide release factor (eRF1) in translation termination; mutant form acts as a recessive omnipotent suppressor; methylated by Mtq2p-Trm112p in ternary complex eRF1-eRF3-GTP; mutation of methylation site confers resistance to zymocin	translation release factor activity, codon specific (IMP, ISS, IEA)	cytokinesis (IMP, IGI); peptidyl-amino acid modification (RCA); regulation of translation (RCA); translation (IEA); translational termination (IMP, IEA, ISS, IGI)	cytoplasm (IEA); cytosol (IPI); translation release factor complex (IDA)
YMR131C::chr00_9	RRB1	0.6161													Essential nuclear protein involved in early steps of ribosome biogenesis; physically interacts with the ribosomal protein Rpl3p	molecular_function (ND)	rRNA processing (IEA); ribosome biogenesis (IEA, IMP, IPI)	nucleolus (IDA); nucleus (IEA)
YBR291C::chr00_1	CTP1	0.61581													Mitochondrial inner membrane citrate transporter, member of the mitochondrial carrier family	binding (IEA); tricarboxylate secondary active transmembrane transporter activity (IDA)	mitochondrial citrate transport (IDA, ISS); translational elongation (RCA); transmembrane transport (IEA, IDA); transport (IEA)	integral to membrane (IEA); membrane (IEA); mitochondrial inner membrane (IEA, ISS); mitochondrion (IDA, IEA)
YGL013C::chr7_1	PDR1	0.615112													Zinc cluster protein that is a master regulator involved in recruiting other zinc cluster proteins to pleiotropic drug response elements (PDREs) to fine tune the regulation of multidrug resistance genes	DNA binding (IEA); metal ion binding (IEA); sequence-specific DNA binding (IDA); sequence-specific DNA binding transcription factor activity (IEA); specific RNA polymerase II transcription factor activity (IDA); transcription activator activity (IDA, IMP); transcription repressor activity (IMP); zinc ion binding (IEA)	negative regulation of transcription from RNA polymerase II promoter (IMP); positive regulation of transcription from RNA polymerase II promoter (IDA, IMP); regulation of transcription (IEA); regulation of transcription, DNA-dependent (IEA); response to drug (IMP); transcription (IEA)	nucleus (IEA, IDA)
YHR020W::chr8_1	YHR020W	0.612955													Protein of unknown function that may interact with ribosomes, based on co-purification experiments; has similarity to proline-tRNA ligase; YHR020W is an essential gene	ATP binding (IEA); aminoacyl-tRNA ligase activity (IEA); ligase activity (IEA); nucleotide binding (IEA); proline-tRNA ligase activity (ISS, IEA)	chromosome organization (IMP); prolyl-tRNA aminoacylation (IEA); tRNA aminoacylation for protein translation (IEA, ISS); translation (IEA)	cytoplasm (IEA); ribosome (IDA)
YGR174C::chr7_5	CBP4	0.612263													Mitochondrial protein required for assembly of ubiquinol cytochrome-c reductase complex (cytochrome bc1 complex); interacts with Cbp3p and function is partially redundant with that of Cbp3p	molecular_function (ND)	mitochondrial respiratory chain complex III assembly (IMP); oxidation reduction (RCA); snRNA metabolic process (RCA); translational elongation (RCA)	integral to membrane (IEA); integral to mitochondrial membrane (IDA); membrane (IEA); mitochondrial inner membrane (IEA); mitochondrion (IDA, IEA)
YHR148W::chr8_3	IMP3	0.612046													Component of the SSU processome, which is required for pre-18S rRNA processing, essential protein that interacts with Mpp10p and mediates interactions of Imp4p and Mpp10p with U3 snoRNA	RNA binding (IEA); rRNA binding (IEA); snoRNA binding (IDA, ISS); structural constituent of ribosome (RCA)	rRNA processing (TAS, IEA); ribosomal small subunit biogenesis (RCA); ribosome biogenesis (IEA, TAS)	90S preribosome (IDA); Mpp10 complex (IDA); intracellular (IEA); nucleolus (IEA); nucleus (IEA); ribonucleoprotein complex (IEA); small-subunit processome (IDA, IMP)
YJL104W::chr10_2	PAM16	0.611355													Constituent of the import motor (PAM complex) component of the Translocase of the Inner Mitochondrial membrane (TIM23 complex); forms a 1:1 subcomplex with Pam18p and inhibits its cochaperone activity; contains a J-like domain	protein domain specific binding (IDA)	protein import into mitochondrial matrix (IMP, IPI); protein transport (IEA); transmembrane transport (IEA); transport (IEA)	membrane (IEA); mitochondrial inner membrane (IEA); mitochondrial inner membrane presequence translocase complex (IDA); mitochondrion (IDA, IEA); presequence translocase-associated import motor (IDA)
YBR156C::chr2_3	SLI15	0.610343													Subunit of the conserved chromosomal passenger complex (CPC; Ipl1p-Sli15p-Bir1p-Nbl1p), which regulates kinetochore-microtubule attachments, activation of the spindle tension checkpoint, and mitotic spindle disassembly	protein kinase activator activity (IMP, IPI)	chromosome segregation (IEA, TAS); protein phosphorylation (IMP, IPI, IDA); regulation of cytokinesis (IMP)	chromosome passenger complex (IDA); condensed chromosome kinetochore (IEA); cytoplasm (IEA); cytoskeleton (IEA); kinetochore (IEA); kinetochore microtubule (IDA); nucleus (IEA); spindle (IEA); spindle microtubule (IDA); spindle midzone (IDA)
YPR078C::chr00_15	YPR078C	0.610254													Putative protein of unknown function; possible role in DNA metabolism and/or in genome stability; expression is heat-inducible	molecular_function (ND)	biological_process (ND); regulation of transport (RCA)	cellular_component (ND)
YKR035C::chr11_3	OPI8	0.609857													Dubious open reading frame unlikely to encode a protein, based on available experimental and comparative sequence data; partially overlaps verified gene DID2/YKR035W-A
YLR204W::chr12_3	QRI5	0.60775													Mitochondrial inner membrane protein, required for accumulation of spliced COX1 mRNA; may have an additional role in translation of COX1 mRNA	molecular_function (ND)	mRNA processing (IEA, IMP)	integral to mitochondrial inner membrane (IDA); membrane (IEA); mitochondrial inner membrane (IEA); mitochondrion (IDA, IEA)
YPL136W::chr16_2	YPL136W	0.606047													Dubious open reading frame unlikely to encode a protein, based on available experimental and comparative sequence data; completely overlaps the verified gene GIP3/YPL137C
YPL118W::chr16_2	MRP51	0.604256													Mitochondrial ribosomal protein of the small subunit; MRP51 exhibits genetic interactions with mutations in the COX2 and COX3 mRNA 5'-untranslated leader sequences	structural constituent of ribosome (IDA, IPI)	mitochondrial translation (IMP, IC); mitochondrial translational initiation (IGI)	mitochondrial small ribosomal subunit (IDA, IPI); mitochondrion (IDA, IEA); ribonucleoprotein complex (IEA); ribosome (IEA)
YLR404W::chr12_5	FLD1	0.602656													Seipin protein involved in lipid droplet morphology, number, and size; proposed to be involved in lipid metabolism; related to the human BSCL2 which is associated with lipodystrophy	molecular_function (ND)	lipid particle organization (IMP)	cortical endoplasmic reticulum (IDA); endoplasmic reticulum (IDA); integral to membrane (IEA, ISM); membrane (IEA)
YJL164C::chr10_1	TPK1	0.602401													cAMP-dependent protein kinase catalytic subunit; promotes vegetative growth in response to nutrients via the Ras-cAMP signaling pathway; inhibited by regulatory subunit Bcy1p in the absence of cAMP; partially redundant with Tpk2p and Tpk3p	ATP binding (IEA); cAMP-dependent protein kinase activity (IGI, IDA, IEA, IMP); kinase activity (IEA); nucleotide binding (IEA); protein kinase activity (IEA); protein serine/threonine kinase activity (IEA); transferase activity (IEA)	Ras protein signal transduction (IGI, IMP); aging (RCA); autophagy (RCA); cell cycle (IEA); cell division (IEA); energy reserve metabolic process (RCA); protein phosphorylation (IMP, IEA, IDA); regulation of catalytic activity (RCA); sporulation resulting in formation of a cellular spore (RCA); vacuolar protein catabolic process (RCA)	cAMP-dependent protein kinase complex (IGI, IPI, IDA); cytoplasm (IDA); nucleus (IDA)
YHR114W::chr8_2	BZZ1	0.601447													SH3 domain protein implicated in the regulation of actin polymerization, able to recruit actin polymerization machinery through its SH3 domains, colocalizes with cortical actin patches and Las17p, interacts with type I myosins	molecular_function (ND)	actin filament organization (IPI); endocytosis (IGI); regulation of transport (RCA); response to salt stress (IGI, IPI)	actin cortical patch (IDA); cytoplasm (IDA); mating projection tip (IDA)
YIL060W::chr9_1	YIL060W	0.601425													Putative protein of unknown function; mutant accumulates less glycogen than does wild type; null mutation results in a decrease in plasma membrane electron transport; YIL060W is not an essential gene	molecular_function (ND)	biological_process (ND)	cellular_component (ND); integral to membrane (IEA); membrane (IEA)
YAL058W::chr1_1	CNE1	0.601047													Calnexin; integral membrane ER chaperone involved in folding and quality control of glycoproteins; chaperone activity is inhibited by Mpd1p, with which Cne1p interacts; 24% identical to mammalian calnexin; Ca+ binding not yet shown in yeast	calcium ion binding (IEA); sugar binding (IEA); unfolded protein binding (IMP, ISS, IEA)	ER-associated protein catabolic process (IMP); protein folding (IMP, IEA); translational elongation (RCA)	endoplasmic reticulum (IEA); endoplasmic reticulum membrane (IEA); integral to endoplasmic reticulum membrane (IDA); integral to membrane (IEA); membrane (IEA)
YOL050C::chr15_5	YOL050C	0.599808													Dubious open reading frame unlikely to encode a protein, based on available experimental and comparative sequence data; overlaps verified gene GAL11; deletion confers sensitivity to 4-(N-(S-glutathionylacetyl)amino) phenylarsenoxide (GSAO)
YEL050C::chr5_2	RML2	0.598841													Mitochondrial ribosomal protein of the large subunit, has similarity to E. coli L2 ribosomal protein; fat21 mutant allele causes inability to utilize oleate and may interfere with activity of the Adr1p transcription factor	RNA binding (IEA); structural constituent of ribosome (TAS, IEA); transferase activity (IEA)	fatty acid metabolic process (IMP); translation (IEA, TAS)	intracellular (IEA); large ribosomal subunit (IEA); mitochondrial large ribosomal subunit (TAS); mitochondrion (IEA); ribonucleoprotein complex (IEA); ribosome (IEA)
YOR258W::chr15_3	HNT3	0.598558													DNA 5' AMP hydrolase involved in DNA repair; member of the histidine triad (HIT) superfamily of nucleotide-binding proteins; homolog of Aprataxin, a Hint related protein that is mutated in individuals with ataxia with oculomotor apraxia	DNA 5'-adenosine monophosphate hydrolase activity (IDA); DNA binding (IEA); catalytic activity (IEA); hydrolase activity (IEA)	DNA repair (IEA); response to DNA damage stimulus (IGI, IEA, IMP)	cytoplasm (IDA, IEA); nucleus (IEA, IDA)
YNL311C::chr14_1	YNL311C	0.597963													Protein of unknown function that may interact with ribosomes, based on co-purification experiments; putative F-box protein; analysis of integrated high-throughput datasets predicts involvement in ubiquitin-dependent protein catabolism	acid-amino acid ligase activity (RCA); ligase activity (RCA); ligase activity, forming carbon-nitrogen bonds (RCA); protein binding (ISS); small conjugating protein ligase activity (RCA); ubiquitin-protein ligase activity (RCA)	ubiquitin-dependent protein catabolic process (ISS)	SCF ubiquitin ligase complex (RCA); cullin-RING ubiquitin ligase complex (RCA); ribosome (IDA); ubiquitin ligase complex (ISS)
YCR028C::chr00_1	FEN2	0.597612													Plasma membrane H+-pantothenate symporter; confers sensitivity to the antifungal agent fenpropimorph	pantothenate transporter activity (IGI, IMP)	endocytosis (IMP); pantothenate transmembrane transport (IGI, IMP); transmembrane transport (IEA); transport (IEA)	integral to membrane (IEA); membrane (IEA); plasma membrane (IEA, IGI, ISS)
YPL094C::chr16_2	SEC62	0.595942													Essential subunit of Sec63 complex (Sec63p, Sec62p, Sec66p and Sec72p); with Sec61 complex, Kar2p/BiP and Lhs1p forms a channel competent for SRP-dependent and post-translational SRP-independent protein targeting and import into the ER	protein binding (IPI, IMP); protein transporter activity (TAS, IEA)	posttranslational protein targeting to membrane, translocation (IDA); protein transport (IEA); transmembrane transport (IEA); transport (IEA)	Sec62/Sec63 complex (IPI); endoplasmic reticulum (IEA); endoplasmic reticulum membrane (IEA, TAS); integral to endoplasmic reticulum membrane (IEA); integral to membrane (IEA); membrane (IEA)
YNL179C::chr14_2	YNL179C	0.595843													Dubious open reading frame, unlikely to encode a protein; not conserved in closely related Saccharomyces species; deletion in cyr1 mutant results in loss of stress resistance
YMR012W::chr13_2	CLU1	0.595095													eIF3 component of unknown function; deletion causes defects in mitochondrial organization but not in growth or translation initiation, can rescue cytokinesis and mitochondrial organization defects of the Dictyostelium cluA- mutant	molecular_function (ND)	mitochondrion organization (IMP); regulation of translation (RCA); translational initiation (IPI)	cytoplasm (IDA); eukaryotic translation initiation factor 3 complex (IPI)
YLR346C::chr00_11	YLR346C	0.59457													Putative protein of unknown function found in mitochondria; expression is regulated by transcription factors involved in pleiotropic drug resistance, Pdr1p and Yrr1p; YLR346C is not an essential gene	molecular_function (ND)	ER-nucleus signaling pathway (RCA); biological_process (ND)	mitochondrion (IDA, IEA)
YPR035W::chr16_4	GLN1	0.594369													Glutamine synthetase (GS), synthesizes glutamine from glutamate and ammonia; with Glt1p, forms the secondary pathway for glutamate biosynthesis from ammonia; expression regulated by nitrogen source and by amino acid limitation	ATP binding (IEA); catalytic activity (IEA); glutamate-ammonia ligase activity (ISS, IMP, IEA); ligase activity (IEA); nucleotide binding (IEA)	glutamine biosynthetic process (TAS, IEA); nitrogen compound metabolic process (IEA, IEP, ISS); regulation of transport (RCA); translational elongation (RCA)	cytoplasm (IDA, IEA)
YPR024W::chr00_15	YME1	0.594149													Catalytic subunit of the mitochondrial inner membrane i-AAA protease complex, which is responsible for degradation of unfolded or misfolded mitochondrial gene products; mutation causes an elevated rate of mitochondrial turnover	ATP binding (IEA); ATP-dependent peptidase activity (TAS); hydrolase activity (IEA); metal ion binding (IEA); metalloendopeptidase activity (IEA); metallopeptidase activity (IEA, RCA); nucleoside-triphosphatase activity (IEA); nucleotide binding (IEA); peptidase activity (IEA)	chronological cell aging (IMP); misfolded or incompletely synthesized protein catabolic process (IMP); mitochondrion organization (TAS); protein catabolic process (IEA); proteolysis (IEA)	i-AAA complex (IDA); membrane (IEA); mitochondrial inner membrane (TAS); mitochondrion (IDA, IEA)
YKL089W::chr11_1	MIF2	0.593641													Kinetochore protein with homology to human CENP-C, required for structural integrity of the spindle during anaphase spindle elongation, interacts with histones H2A, H2B, and H4, phosphorylated by Ipl1p	DNA binding (IEA); centromeric DNA binding (TAS)	M phase (RCA); cell cycle (IEA); cell division (IEA); chromosome segregation (IMP); mitosis (IEA); mitotic cell cycle (RCA); mitotic spindle organization in nucleus (IMP)	chromosome, centromeric region (IEA); condensed nuclear chromosome kinetochore (TAS); cytoskeletal part (RCA); cytoskeleton (RCA); microtubule cytoskeleton (RCA); nucleus (IEA, TAS); spindle (RCA); spindle pole (RCA)
YML128C::chr00_9	MSC1	0.590865													Protein of unknown function; mutant is defective in directing meiotic recombination events to homologous chromatids; the authentic, non-tagged protein is detected in highly purified mitochondria and is phosphorylated	molecular_function (ND)	reciprocal meiotic recombination (IMP); response to temperature stimulus (RCA); sporulation resulting in formation of a cellular spore (RCA)	endoplasmic reticulum (IDA); mitochondrion (IDA); plasma membrane enriched fraction (IDA)
YPR155C::chr16_5	NCA2	0.590268													Protein involved in regulation of mitochondrial expression of subunits 6 (Atp6p) and 8 (Atp8p) of the Fo-F1 ATP synthase; functions with Nca3p	molecular_function (ND)	aerobic respiration (IMP); mRNA metabolic process (IMP)	integral to membrane (IEA); membrane (IEA); mitochondrial membrane (IEA); mitochondrial outer membrane (IDA); mitochondrion (IDA, IEA)
YER023W::chr5_3	PRO3	0.590024													Delta 1-pyrroline-5-carboxylate reductase, catalyzes the last step in proline biosynthesis	binding (IEA); catalytic activity (IEA); oxidoreductase activity (IEA); pyrroline-5-carboxylate reductase activity (IGI, IEA, ISS)	cellular amino acid biosynthetic process (IEA); metabolic process (IEA); oxidation reduction (IEA); proline biosynthetic process (IMP, IEA, ISS); regulation of transport (RCA)	cytoplasm (IDA)
YPR141C::chr16_5	KAR3	0.589708													Minus-end-directed microtubule motor that functions in mitosis and meiosis, localizes to the spindle pole body and localization is dependent on functional Cik1p, required for nuclear fusion during mating; potential Cdc28p substrate	ATP binding (IEA); microtubule motor activity (IEA); minus-end-directed microtubule motor activity (IDA); motor activity (IEA); nucleotide binding (IEA); protein heterodimerization activity (IPI); structural constituent of cytoskeleton (RCA)	M phase (RCA); cell cycle (IEA); cell division (IEA); cytoskeleton organization (RCA); karyogamy (IEA); karyogamy involved in conjugation with cellular fusion (IMP); meiosis (IMP, IDA); microtubule cytoskeleton organization (RCA); microtubule-based movement (IEA); mitosis (IGI); mitotic cell cycle (RCA); mitotic sister chromatid cohesion (IGI, IMP); negative regulation of cellular component organ…	cytoplasm (IEA); cytoplasmic microtubule (IDA); cytoskeleton (IEA); microtubule (IEA, TAS); microtubule associated complex (RCA); nucleus (IEA); spindle pole body (IDA, IEA)
YIL091C::chr9_1	UTP25	0.588377													Nucleolar protein required for 35S pre-RNA processing and 40S ribosomal subunit biogenesis; contains a DEAD-box RNA helicase-like motif	U3 snoRNA binding (IDA); rRNA binding (IDA)	maturation of SSU-rRNA from tricistronic rRNA transcript (SSU-rRNA, 5.8S rRNA, LSU-rRNA) (IMP); ribosomal small subunit biogenesis (IMP, IPI)	nucleolus (IDA); nucleus (IDA); small-subunit processome (IDA, IPI)
YIL107C::chr9_2	PFK26	0.586815													6-phosphofructo-2-kinase, inhibited by phosphoenolpyruvate and sn-glycerol 3-phosphate; has negligible fructose-2,6-bisphosphatase activity; transcriptional regulation involves protein kinase A	6-phosphofructo-2-kinase activity (IDA, IEA, ISS); ATP binding (IEA); catalytic activity (IEA); kinase activity (IEA); nucleotide binding (IEA); transferase activity (IEA)	autophagy (RCA); fructose 2,6-bisphosphate metabolic process (NAS, IEA); fructose metabolic process (IEA); regulation of glycolysis (NAS); vacuolar protein catabolic process (RCA)	cytoplasm (IC)
YML061C::chr13_1b	PIF1	0.586661													DNA helicase; exists in two forms; the nuclear form is involved in telomere formation and elongation; acts as a catalytic inhibitor of telomerase; the mitochondrial form is involved in repair and recombination of mitochondrial DNA	ATP binding (IEA); DNA binding (IEA); DNA helicase activity (IDA); helicase activity (IEA); hydrolase activity (IEA); nucleotide binding (IEA); telomerase inhibitor activity (IDA, IMP)	DNA recombination (IEA, IMP); DNA repair (IEA); chromosome organization (IMP); mitochondrial genome maintenance (IMP); negative regulation of telomere maintenance via telomerase (IDA, IMP); regulation of binding (RCA); response to DNA damage stimulus (IEA); telomere maintenance (IMP)	mitochondrion (IDA, IEA); nucleolus (IEA); nucleus (IC, IEA)
YLR130C::chr12_3	ZRT2	0.586248													Low-affinity zinc transporter of the plasma membrane; transcription is induced under low-zinc conditions by the Zap1p transcription factor	low-affinity zinc ion transmembrane transporter activity (ISS, IMP); metal ion transmembrane transporter activity (IEA); zinc ion transmembrane transporter activity (IEA)	ion transport (IEA); low-affinity zinc ion transport (ISS, IMP); metal ion transport (IEA); transmembrane transport (IEA); transport (IEA); zinc ion transport (IEA)	integral to membrane (IEA); membrane (IEA); plasma membrane (IMP, ISS)
YLR243W::chr12_4	YLR243W	0.584896													Putative protein of unknown function; YLR243W is an essential gene	GTP binding (IEA); nucleotide binding (IEA); signal sequence binding (ISS)	biological_process (ND)	cellular_component (ND)
YBL061C::chr2_1	SKT5	0.584344													Activator of Chs3p (chitin synthase III), recruits Chs3p to the bud neck via interaction with Bni4p; has similarity to Shc1p, which activates Chs3p during sporulation	binding (IEA); enzyme activator activity (IMP)	ER-nucleus signaling pathway (RCA); cellular cell wall organization (RCA); cytokinesis (TAS); fungal-type cell wall chitin biosynthetic process (IMP); regulation of signal transduction (RCA); reproduction (RCA); response to osmotic stress (TAS); sexual reproduction (RCA)	cellular bud neck (IDA); cellular bud neck septin ring (IDA); incipient cellular bud site (IDA); membrane (IEA); plasma membrane (IEA)
YKR093W::chr00_4	PTR2	0.584331													Integral membrane peptide transporter, mediates transport of di- and tri-peptides; conserved protein that contains 12 transmembrane domains; PTR2 expression is regulated by the N-end rule pathway via repression by Cup9p	dipeptide transporter activity (IDA); peptide transporter activity (IMP); transporter activity (IEA); tripeptide transporter activity (IDA)	dipeptide transport (IDA); oligopeptide transport (IEA); organic acid transport (RCA); peptide transport (IMP, IEA); protein transport (IEA); translational elongation (RCA); transport (IEA); tripeptide transport (IDA)	integral to membrane (IEA); integral to plasma membrane (IMP); membrane (IEA); membrane fraction (IDA); plasma membrane (IDA, IMP)
YOL054W::chr15_5	PSH1	0.584274													Nuclear protein, putative RNA polymerase II elongation factor; isolated as Pob3p/Spt16p-binding protein	metal ion binding (IEA); molecular_function (ND); small conjugating protein ligase activity (RCA); ubiquitin-protein ligase activity (RCA); zinc ion binding (IEA)	RNA elongation from RNA polymerase II promoter (IPI)	nucleus (IEA, IDA)
YJL053W::chr10_2	PEP8	0.584234													Vacuolar protein sorting protein that forms part of the multimeric membrane-associated retromer complex along with Vps35p, Vps29p, Vps17p, and Vps5p; essential for endosome-to-Golgi retrograde protein transport	protein transporter activity (IMP, IPI)	ER-nucleus signaling pathway (RCA); autophagy (RCA); establishment of protein localization (RCA); intracellular protein transport (RCA); protein retention in Golgi apparatus (IMP); protein transport (IEA, RCA); retrograde transport, endosome to Golgi (IPI); transport (IEA); vacuolar transport (IEA)	endosome (IPI); retromer complex (IPI, IMP, IEA); retromer complex, inner shell (IMP)
YLR007W::chr12_1	NSE1	0.583498													Essential subunit of the Mms21-Smc5-Smc6 complex; nuclear protein required for DNA repair and growth; has a nonstructural role in the maintenance of chromosomes	metal ion binding (IEA); molecular_function (ND)	DNA recombination (IEA); DNA repair (IDA, IEA, IMP); postreplication repair (IGI); response to DNA damage stimulus (IEA)	Smc5-Smc6 complex (IPI); nucleus (IEA, IDA)
YJR013W::chr00_13	GPI14	0.582067													Glycosylphosphatidylinositol-alpha 1,4 mannosyltransferase I, involved in GPI anchor biosynthesis, requires Pbn1p for function; homolog of mammalian PIG-M	mannosyltransferase activity (ISS); transferase activity (IEA); transferase activity, transferring glycosyl groups (IEA); transferase activity, transferring hexosyl groups (IEA)	GPI anchor biosynthetic process (IEA, IMP, ISS); cellular cell wall organization (IEA); fungal-type cell wall organization (IMP)	endoplasmic reticulum (IEA); endoplasmic reticulum membrane (IEA, ISS); integral to membrane (IEA); membrane (IEA)
YDL217C::chr4_3	TIM22	0.580863													Essential core component of the mitochondrial TIM22 complex involved in insertion of polytopic proteins into the inner membrane; forms the channel through which proteins are imported	channel activity (RCA); mitochondrion targeting sequence binding (IDA); passive transmembrane transporter activity (RCA); protein channel activity (IDA, RCA); protein transmembrane transporter activity (RCA); protein transporter activity (IEA)	protein import into mitochondrial inner membrane (IMP); protein transport (IEA); transmembrane transport (IEA); transport (IEA)	integral to membrane (IEA); membrane (IEA); mitochondrial inner membrane (IEA); mitochondrial inner membrane protein insertion complex (IDA); mitochondrion (IDA, IEA)
YOR202W::chr15_3	HIS3	0.580804													Imidazoleglycerol-phosphate dehydratase, catalyzes the sixth step in histidine biosynthesis; mutations cause histidine auxotrophy and sensitivity to Cu, Co, and Ni salts; transcription is regulated by general amino acid control via Gcn4p	imidazoleglycerol-phosphate dehydratase activity (IDA, IEA, IMP); lyase activity (IEA)	cellular amino acid and derivative metabolic process (RCA); cellular amino acid biosynthetic process (IEA); cellular aromatic compound metabolic process (RCA); histidine biosynthetic process (IEA, IDA, IMP); nitrogen compound metabolic process (RCA); organic acid metabolic process (RCA); ribosomal subunit export from nucleus (RCA); translational elongation (RCA)	cellular_component (ND)
YOR329C::chr15_4	SCD5	0.580796													Protein required for normal actin organization and endocytosis; targeting subunit for protein phosphatase type 1; undergoes Crm1p-dependent nuclear-cytoplasmic shuttling; multicopy suppressor of clathrin deficiency	protein binding (IDA)	actin filament organization (IMP); cortical actin cytoskeleton organization (IMP); endocytosis (IMP); protein secretion (IGI, IMP); protein transport (IEA); regulation of transport (RCA); transport (IEA); vacuolar protein catabolic process (RCA)	actin cortical patch (IDA); membrane (IEA); nucleus (IMP); peripheral to membrane of membrane fraction (IDA)
YJL157C::chr10_1	FAR1	0.579669													Cyclin-dependent kinase inhibitor that mediates cell cycle arrest in response to pheromone; also forms a complex with Cdc24p, Ste4p, and Ste18p that may specify the direction of polarized growth during mating; potential Cdc28p substrate	cyclin-dependent protein kinase inhibitor activity (IDA); metal ion binding (IEA); protein kinase inhibitor activity (IEA); zinc ion binding (IEA)	cell cycle (IEA); cell cycle arrest in response to pheromone (IMP); cell division (IEA); cell surface receptor linked signaling pathway (RCA); conjugation (RCA); filamentous growth (RCA); maintenance of protein location in nucleus (IMP); pheromone-dependent signal transduction involved in conjugation with cellular fusion (IGI, TAS, IPI); regulation of catalytic activity (RCA); response to pheromo…	cytoplasm (IDA); mating projection tip (IDA); membrane (IDA); nucleus (IDA)
YCR052W::chr00_1	RSC6	0.578572													Component of the RSC chromatin remodeling complex; essential for mitotic growth; homolog of SWI/SNF subunit Swp73p	DNA-dependent ATPase activity (IDA)	ATP-dependent chromatin remodeling (IDA); G2/M transition of mitotic cell cycle (IMP); RNA elongation (RCA); RNA elongation from RNA polymerase II promoter (IDA); chromatin modification (IEA); nucleosome disassembly (IDA); regulation of transcription (IEA); transcription (IEA); transcription from RNA polymerase II promoter (RCA)	RSC complex (IDA); nucleus (IEA)
YDR298C::chr4_6	ATP5	0.577099													Subunit 5 of the stator stalk of mitochondrial F1F0 ATP synthase, which is an evolutionarily conserved enzyme complex required for ATP synthesis; homologous to bovine subunit OSCP (oligomycin sensitivity-conferring protein); phosphorylated	hydrogen ion transporting ATP synthase activity, rotational mechanism (IMP, IEA)	ATP biosynthetic process (IEA); ATP synthesis coupled proton transport (IMP, ISS, IEA); cell death (RCA); cofactor metabolic process (RCA); ion transport (IEA, RCA); nucleotide metabolic process (RCA); oxidation reduction (RCA); phosphorus metabolic process (RCA); proton transport (IEA); transport (IEA)	membrane (IEA); mitochondrial inner membrane (IEA); mitochondrial proton-transporting ATP synthase complex (IDA); mitochondrial proton-transporting ATP synthase, stator stalk (IMP, ISS); mitochondrion (IDA, IEA); plasma membrane (IEA); proton-transporting ATP synthase complex, catalytic core F(1) (IEA)
YNL139C::chr14_3	THO2	0.57688													Subunit of the THO complex, which is required for efficient transcription elongation and involved in transcriptional elongation-associated recombination; required for LacZ RNA expression from certain plasmids	DNA binding (IPI); nucleic acid binding (IDA)	DNA recombination (IMP); RNA elongation from RNA polymerase II promoter (IMP); mRNA 3'-end processing (IMP); mRNA export from nucleus (IMP); regulation of transcription (IEA); transcription (IEA); transcription-coupled nucleotide-excision repair (IMP)	THO complex part of transcription export complex (IPI); nucleoplasmic THO complex (IMP, IPI); nucleus (IEA, IDA)
YBL021C::chr2_1	HAP3	0.575917													Subunit of the heme-activated, glucose-repressed Hap2p/3p/4p/5p CCAAT-binding complex, a transcriptional activator and global regulator of respiratory gene expression; contains sequences contributing to both complex assembly and DNA binding	DNA binding (IEA); sequence-specific DNA binding (IEA); transcription activator activity (TAS)	regulation of carbohydrate metabolic process (TAS); regulation of transcription (IEA); regulation of transcription, DNA-dependent (IEA); transcription (IEA, TAS)	CCAAT-binding factor complex (TAS); intracellular (IEA); nucleus (IEA, IC)
YIL059C::chr9_1	YIL059C	0.574825													Dubious open reading frame unlikely to encode a protein, based on available experimental and comparative sequence data; partially overlaps the uncharacterized ORF YIL060W
YKL037W::chr11_1	AIM26	0.574038													Putative protein of unknown function; null mutant is viable and displays elevated frequency of mitochondrial genome loss; null mutation confers sensitivity to tunicamycin and DTT	molecular_function (ND)	mitochondrion degradation (IMP)	integral to membrane (IEA); membrane (IEA); mitochondrion (IDA)
YLR401C::chr12_5	DUS3	0.573959													Dihydrouridine synthase, member of a widespread family of conserved proteins including Smm1p, Dus1p, and Dus4p; contains a consensus oleate response element (ORE) in its promoter region	FAD or FADH2 binding (IEA); catalytic activity (IEA); metal ion binding (IEA); nucleic acid binding (IEA); oxidoreductase activity (IEA); tRNA dihydrouridine synthase activity (ISS, IEA); zinc ion binding (IEA)	RNA modification (RCA); metabolic process (IEA); oxidation reduction (IEA); tRNA modification (IMP, ISS); tRNA processing (IEA)	cytoplasm (IDA, IEA); nucleus (IEA, IDA)
YBL074C::chr2_1	AAR2	0.572245													Component of the U5 snRNP, required for splicing of U3 precursors; originally described as a splicing factor specifically required for splicing pre-mRNA of the MATa1 cistron	molecular_function (ND)	RNA splicing (IEA); assembly of spliceosomal tri-snRNP (IMP); mRNA processing (IEA)	U5 snRNP (IDA); cytoplasm (IEA); nucleus (IEA)
YFL044C::chr6_1	OTU1	0.572076													Deubiquitylation enzyme that binds to the chaperone-ATPase Cdc48p; may contribute to regulation of protein degradation by deubiquitylating substrates that have been ubiquitylated by Ufd2p; member of the Ovarian Tumor (OTU) family	cysteine-type peptidase activity (IEA); hydrolase activity (IEA); metal ion binding (IEA); peptidase activity (IEA); ubiquitin-specific protease activity (IDA); zinc ion binding (IEA)	protein deubiquitination (IDA); proteolysis (RCA); regulation of transcription (IMP)	cytoplasm (IDA, IEA); intracellular (IEA); nucleus (IEA, IDA)
YGL072C::chr7_1	YGL072C	0.570731													Dubious open reading frame unlikely to encode a protein; partially overlaps the verified gene HSF1; null mutant displays increased resistance to antifungal agents gliotoxin, cycloheximide and H2O2
YLL021W::chr12_1	SPA2	0.570725													Component of the polarisome, which functions in actin cytoskeletal organization during polarized growth; acts as a scaffold for Mkk1p and Mpk1p cell wall integrity signaling components; potential Cdc28p substrate	cytoskeletal regulatory protein binding (TAS)	ER-nucleus signaling pathway (RCA); Rho protein signal transduction (TAS); actin filament organization (TAS); bipolar cellular bud site selection (TAS); cellular cell wall organization (RCA); conjugation (RCA); establishment of cell polarity (TAS); filamentous growth (RCA); pseudohyphal growth (IMP); regulation of catalytic activity (RCA); regulation of cell shape (IEA); regulation of initiation …	cell tip (IEA); cellular bud neck (IDA); cellular bud tip (IDA); incipient cellular bud site (IDA); mating projection tip (IDA); polarisome (TAS)
YOR011W::chr15_1	AUS1	0.570576													Transporter of the ATP-binding cassette family, involved in uptake of sterols and anaerobic growth	ATP binding (IEA); ATPase activity (IEA); ATPase activity, coupled to transmembrane movement of substances (ISS, IEA); nucleoside-triphosphatase activity (IEA); nucleotide binding (IEA)	sterol transport (IMP); transport (IEA)	integral to membrane (IEA); membrane (IEA, ISS); mitochondrion (IDA)
YLR087C::chr12_2	CSF1	0.568987													Protein required for fermentation at low temperature; the authentic, non-tagged protein is detected in highly purified mitochondria in high-throughput studies	molecular_function (ND)	fermentation (IMP)	integral to membrane (IEA); membrane (IEA); mitochondrion (IDA)
YKR019C::chr00_14	IRS4	0.568287													EH domain-containing protein involved in regulating phosphatidylinositol 4,5-bisphosphate levels and autophagy; Irs4p and Tax4p bind and activate the PtdIns phosphatase Inp51p; Irs4p and Tax4p are involved in localizing Atg17p to the PAS	calcium ion binding (IEA); molecular_function (ND)	CVT pathway (IGI); autophagy (IGI); cellular response to starvation (IGI); chromatin silencing at rDNA (IMP); fungal-type cell wall organization (IGI); inositol lipid-mediated signaling (IGI); lipid metabolic process (IEA)	mitochondrion (IDA); pre-autophagosomal structure (IDA)
YMR263W::chr13_5	SAP30	0.565487													Subunit of a histone deacetylase complex, along with Rpd3p and Sin3p, that is involved in silencing at telomeres, rDNA, and silent mating-type loci; involved in telomere maintenance	histone deacetylase activity (IPI)	chromatin modification (IEA); chromosome organization (RCA); histone deacetylation (IDA); negative regulation of biosynthetic process (RCA); negative regulation of chromatin silencing at rDNA (IMP); negative regulation of chromatin silencing at silent mating-type cassette (IMP); negative regulation of chromatin silencing at telomere (IMP); negative regulation of transcription (RCA); negative regu…	Rpd3L complex (IDA); Rpd3L-Expanded complex (IDA); histone deacetylase complex (IPI); nucleus (IEA)
YHR159W::chr8_3	YHR159W	0.565472													Putative protein of unknown function; green fluorescent protein (GFP)-fusion protein localizes to the cytoplasm; potential Cdc28p substrate	molecular_function (ND)	biological_process (ND)	cytoplasm (IDA)
YLR149C::chr12_3	YLR149C	0.564943													Putative protein of unknown function; overexpression causes a cell cycle delay or arrest; null mutation results in a decrease in plasma membrane electron transport; YLR149C is not an essential gene	molecular_function (ND)	biological_process (ND)	cellular_component (ND)
YNL045W::chr14_4	LAP2	0.564669													Leucyl aminopeptidase yscIV (leukotriene A4 hydrolase) with epoxide hydrolase activity, metalloenzyme containing one zinc atom; green fluorescent protein (GFP)-fusion protein localizes to the cytoplasm and nucleus	aminopeptidase activity (IDA); binding (IEA); catalytic activity (IEA); epoxide hydrolase activity (IDA); hydrolase activity (IEA); leukotriene-A4 hydrolase activity (ISS, IEA); metal ion binding (IEA); metallopeptidase activity (IEA); peptidase activity (IEA); zinc ion binding (IEA)	cellular lipid metabolic process (IMP, IDA); leukotriene biosynthetic process (IEA); protein catabolic process (IDA); proteolysis (IEA)	cytoplasm (IDA, IEA); nucleus (IEA, IDA)
YNL081C::chr14_3	SWS2	0.564481													Putative mitochondrial ribosomal protein of the small subunit, has similarity to E. coli S13 ribosomal protein; participates in controlling sporulation efficiency	RNA binding (IEA); nucleic acid binding (IEA); structural constituent of ribosome (IEA, ISA)	mitochondrial translation (ISA); regulation of sporulation resulting in formation of a cellular spore (IMP); translation (IEA)	cytoplasm (IDA); intracellular (IEA); mitochondrial small ribosomal subunit (ISA); mitochondrion (IEA); ribonucleoprotein complex (IEA); ribosome (IEA)
YKL218C::chr11_3	SRY1	0.564412													3-hydroxyaspartate dehydratase, deaminates L-threo-3-hydroxyaspartate to form oxaloacetate and ammonia; required in the presence of hydroxyaspartate; highly similar to mouse serine racemase (Srr) but has no serine racemase activity	catalytic activity (IEA); lyase activity (IEA); pyridoxal phosphate binding (IEA); serine racemase activity (IDA, IMP); threo-3-hydroxyaspartate ammonia-lyase activity (IDA, IEA, IMP)	cellular amino acid and derivative metabolic process (RCA); cellular amino acid derivative catabolic process (IMP, IDA); cellular amino acid metabolic process (IEA); cellular aromatic compound metabolic process (RCA); metabolic process (IEA); nitrogen compound metabolic process (RCA); organic acid metabolic process (RCA)	cellular_component (ND)
YLR241W::chr12_4	YLR241W	0.564087													Putative protein of unknown function, may be involved in detoxification	molecular_function (ND)	biological_process (ND)	cellular_component (ND); integral to membrane (IEA); membrane (IEA)
YGR250C::chr00_14	YGR250C	0.562895													Putative RNA binding protein; localizes to stress granules induced by glucose deprivation; interacts with Rbg1p in a two-hybrid	RNA binding (IEA, ISS); nucleic acid binding (IEA); nucleotide binding (IEA)	biological_process (ND)	cytoplasm (IDA); stress granule (IDA)
YGR151C::chr7_5	YGR151C	0.562404													Dubious open reading frame unlikely to encode a protein, based on available experimental and comparative sequence data; overlaps almost completely with the verified ORF RSR1/BUD1/YGR152C
YJL133W::chr10_1	MRS3	0.562045													Iron transporter that mediates Fe2+ transport across the inner mitochondrial membrane; mitochondrial carrier family member, similar to and functionally redundant with Mrs4p; active under low-iron conditions; may transport other cations	binding (IEA); iron ion transmembrane transporter activity (IMP)	RNA splicing (IGI); mRNA processing (IEA); mitochondrial iron ion transport (IDA); transmembrane transport (IEA); transport (IEA)	integral to membrane (IEA); membrane (IEA); mitochondrial inner membrane (IEA); mitochondrion (IDA, IEA)
YOR209C::chr15_3	NPT1	0.561761													Nicotinate phosphoribosyltransferase, acts in the salvage pathway of NAD+ biosynthesis; required for silencing at rDNA and telomeres and has a role in silencing at mating-type loci; localized to the nucleus	nicotinate phosphoribosyltransferase activity (IDA, IEA); transferase activity (IEA); transferase activity, transferring glycosyl groups (IEA)	chromatin silencing at rDNA (IMP); chromatin silencing at telomere (IMP); nicotinate nucleotide biosynthetic process (IEA); nicotinate nucleotide salvage (IDA); pyridine nucleotide biosynthetic process (IEA); replicative cell aging (IMP)	cytoplasm (IEA); nucleus (IEA, IDA)
YCR003W::chr3_1	MRPL32	0.560535													Mitochondrial ribosomal protein of the large subunit	structural constituent of ribosome (IEA, IDA)	mitochondrial translation (IC); translation (IEA)	large ribosomal subunit (IEA); mitochondrial inner membrane (IDA); mitochondrial large ribosomal subunit (IDA); mitochondrion (IDA, IEA); ribonucleoprotein complex (IEA); ribosome (IEA)
YFL036W::chr6_1	RPO41	0.559743													Mitochondrial RNA polymerase; single subunit enzyme similar to those of T3 and T7 bacteriophages; requires a specificity subunit encoded by MTF1 for promoter recognition	DNA binding (IEA); DNA-directed RNA polymerase activity (IEA, IDA); nucleotidyltransferase activity (IEA); transferase activity (IEA)	aerobic respiration (IMP); mitochondrial genome maintenance (IMP); transcription (IEA); transcription from mitochondrial promoter (IMP)	mitochondrial DNA-directed RNA polymerase complex (IDA); mitochondrial matrix (IDA); mitochondrial nucleoid (IDA); mitochondrion (IDA, IEA)
YBR298C::chr00_1	MAL31	0.558769													Maltose permease, high-affinity maltose transporter (alpha-glucoside transporter); encoded in the MAL3 complex locus; member of the 12 transmembrane domain superfamily of sugar transporters; functional in genomic reference strain S288C	alpha-glucoside:hydrogen symporter activity (ISS); substrate-specific transmembrane transporter activity (IEA); transporter activity (IEA)	alpha-glucoside transport (ISS); carbohydrate transport (IEA); maltose metabolic process (IEA); transmembrane transport (IEA, ISS); transport (IEA)	integral to membrane (IEA); membrane (IEA); membrane fraction (ISS)
YPR121W::chr16_5	THI22	0.558664													Protein with similarity to hydroxymethylpyrimidine phosphate kinases; member of a gene family with THI20 and THI21; not required for thiamine biosynthesis	hydroxymethylpyrimidine kinase activity (IGI); phosphomethylpyrimidine kinase activity (IGI, ISA)	thiamin biosynthetic process (IEA, IEP)	cellular_component (ND); extracellular region (IEA)
YJL049W::chr10_2	YJL049W	0.558627													Putative protein of unknown function; YJL049W is a non-essential gene	molecular_function (ND)	biological_process (ND); protein transport (IEA)	cellular_component (ND)
YDL173W::chr4_2	PAR32	0.558239													Putative protein of unknown function; hyperphosphorylated upon rapamycin treatment in a Tap42p-dependent manner; green fluorescent protein (GFP)-fusion protein localizes to the cytoplasm; PAR32 is not an essential gene	molecular_function (ND)	biological_process (ND)	cytoplasm (IDA, IEA)
YDR268W::chr4_6	MSW1	0.555657													Mitochondrial tryptophanyl-tRNA synthetase	ATP binding (IEA); aminoacyl-tRNA ligase activity (IEA); ligase activity (IEA); nucleotide binding (IEA); tryptophan-tRNA ligase activity (IMP, IEA, ISA)	mitochondrial tryptophanyl-tRNA aminoacylation (IMP); tRNA aminoacylation for protein translation (IEA); translation (IEA); translational elongation (RCA); tryptophanyl-tRNA aminoacylation (IEA)	cytoplasm (IEA); mitochondrial matrix (IEA); mitochondrion (IDA, IEA, IMP)
YEL004W::chr5_2	YEA4	0.55563													Uridine diphosphate-N-acetylglucosamine (UDP-GlcNAc) transporter required for cell wall chitin synthesis; localized to the ER	UDP-N-acetylglucosamine transmembrane transporter activity (IMP); nucleotide-sugar transmembrane transporter activity (IEA)	UDP-N-acetylglucosamine transport (IMP); UDP-glucose transport (IGI, IMP); carbohydrate transport (IEA); fungal-type cell wall chitin biosynthetic process (IMP); nucleotide-sugar transport (IEA); translational elongation (RCA); transmembrane transport (IEA, IMP); transport (IEA)	endoplasmic reticulum (IEA, IDA); endoplasmic reticulum membrane (IEA); integral to membrane (IEA); membrane (IEA)
YDL169C::chr4_2	UGX2	0.555483													Protein of unknown function, transcript accumulates in response to any combination of stress conditions	molecular_function (ND)	biological_process (ND)	cellular_component (ND)
YPR025C::chr16_4	CCL1	0.555363													Cyclin associated with protein kinase Kin28p, which is the TFIIH-associated carboxy-terminal domain (CTD) kinase involved in transcription initiation at RNA polymerase II promoters	general RNA polymerase II transcription factor activity (IDA)	cell cycle (IEA); general transcription from RNA polymerase II promoter (IDA); phosphorylation of RNA polymerase II C-terminal domain (IDA); regulation of transcription (IEA); transcription (IEA)	TFIIK complex (IDA); holo TFIIH complex (IDA); mitochondrion (IDA); nucleotide-excision repair complex (RCA)
YDR021W::chr4_3	FAL1	0.554014													Nucleolar protein required for maturation of 18S rRNA, member of the eIF4A subfamily of DEAD-box ATP-dependent RNA helicases	ATP binding (IEA); ATP-dependent RNA helicase activity (TAS); ATP-dependent helicase activity (IEA); RNA binding (IEA); helicase activity (IEA); hydrolase activity (IEA); nucleic acid binding (IEA); nucleotide binding (IEA)	maturation of SSU-rRNA from tricistronic rRNA transcript (SSU-rRNA, 5.8S rRNA, LSU-rRNA) (IMP); rRNA processing (IEA); ribosome biogenesis (IEA)	nucleolus (TAS, IEA); nucleus (IEA)
YEL042W::chr5_2	GDA1	0.553944													Guanosine diphosphatase located in the Golgi, involved in the transport of GDP-mannose into the Golgi lumen by converting GDP to GMP after mannose is transferred its substrate	guanosine-diphosphatase activity (IDA, IEA); hydrolase activity (IEA); uridine-diphosphatase activity (IDA)	protein glycosylation (TAS); protein modification process (IEA)	Golgi apparatus (IEA, TAS); Golgi membrane (IEA); integral to membrane (IEA); membrane (IEA)
YLR370C::chr00_11	ARC18	0.553798													Subunit of the ARP2/3 complex, which is required for the motility and integrity of cortical actin patches	actin binding (IEA); molecular_function (ND)	actin filament organization (IMP); establishment of mitochondrion localization (IMP); mitochondrion inheritance (TAS); organelle inheritance (RCA); regulation of actin filament polymerization (IEA); regulation of transport (RCA); response to osmotic stress (RCA)	Arp2/3 protein complex (IDA); cell cortex (RCA); cytoplasm (IEA); cytoskeleton (IEA); mitochondrion (IDA)
YDR233C::chr4_5	RTN1	0.550747													ER membrane protein that interacts with Sey1p to maintain ER morphology; interacts with exocyst subunit Sec6p, with Yip3p, and with Sbh1p; null mutant has an altered ER morphology; member of the RTNLA (reticulon-like A) subfamily	molecular_function (ND)	endoplasmic reticulum organization (IGI); protein import into nucleus (IGI); protein localization (IGI)	Golgi apparatus (IDA); cortical endoplasmic reticulum (IDA); endoplasmic reticulum (IEA, IDA); endoplasmic reticulum membrane (IEA); integral to endoplasmic reticulum membrane (IDA); integral to membrane (IEA); membrane (IEA); mitochondrion (IDA)
YMR102C::chr00_9	YMR102C	0.550366													Protein of unknown function; transcription is activated by paralogous transcription factors Yrm1p and Yrr1p along with genes involved in multidrug resistance; mutant shows increased resistance to azoles; YMR102C is not an essential gene	molecular_function (ND)	biological_process (ND)	cellular_component (ND)
YKL108W::chr11_2	SLD2	0.550259													Protein required for DNA replication, phosphorylated in S phase by S-phase cyclin-dependent kinases (Cdks), phosphorylation is essential for DNA replication and for complex formation with Dpb11p; potential Cdc28p substrate	molecular_function (ND)	DNA replication (IEA); DNA strand elongation involved in DNA replication (IGI, IPI); cell cycle (IEA); double-strand break repair via break-induced replication (IMP)	DNA replication preinitiation complex (IMP); nucleus (IEA); replication fork (IGI, IPI)
YMR282C::chr13_5	AEP2	0.550084													Mitochondrial protein, likely involved in translation of the mitochondrial OLI1 mRNA; exhibits genetic interaction with the OLI1 mRNA 5'-untranslated leader	molecular_function (ND)	mitochondrial translational initiation (IGI)	mitochondrion (IDA, IEA)
YKL007W::chr11_1	CAP1	0.549918													Alpha subunit of the capping protein (CP) heterodimer (Cap1p and Cap2p) which binds to the barbed ends of actin filaments preventing further polymerization; localized predominantly to cortical actin patches	actin binding (IEA); actin filament binding (IGI, IMP, ISS, IPI)	actin cytoskeleton organization (IEA); actin filament capping (IEA); barbed-end actin filament capping (IDA); regulation of transport (RCA); response to osmotic stress (RCA)	F-actin capping protein complex (IGI, IMP, IEA, ISS, IPI, IDA); actin cortical patch (IDA); actin filament (IPI); mating projection tip (IDA)
YCR065W::chr00_1	HCM1	0.548032													Forkhead transcription factor that drives S-phase specific expression of genes involved in chromosome segregation, spindle dynamics, and budding; suppressor of calmodulin mutants with specific SPB assembly defects; telomere maintenance role	DNA binding (IEA); sequence-specific DNA binding (IDA, IEA, IMP); sequence-specific DNA binding transcription factor activity (IEA); specific RNA polymerase II transcription factor activity (ISS, IDA, IMP)	regulation of transcription (IEA); regulation of transcription from RNA polymerase II promoter (IDA, ISS); regulation of transcription involved in S phase of mitotic cell cycle (IMP); regulation of transcription, DNA-dependent (IEA); spindle pole body organization (IGI); transcription (IEA)	cytoplasm (IEA); nuclear chromatin (IDA); nucleus (IDA, IEA, IPI)
YNL191W::chr14_2	DUG3	0.547848													Probable glutamine amidotransferase, forms a complex with Dug1p and Dug2p to degrade glutathione (GSH) and other peptides containing a gamma-glu-X bond in an alternative pathway to GSH degradation by gamma-glutamyl transpeptidase (Ecm38p)	carbon-nitrogen ligase activity, with glutamine as amido-N-donor (ISS); omega peptidase activity (IGI); peptidase activity (IGI); transferase activity (IEA)	glutamine metabolic process (IEA); glutathione catabolic process (IMP); heterocycle metabolic process (RCA); metabolic process (IEA)	cytoplasm (IDA, IEA)
YNL323W::chr14_1	LEM3	0.547802													Membrane protein of the plasma membrane and ER, interacts specifically in vivo with the phospholipid translocase (flippase) Dnf1p; involved in translocation of phospholipids and alkylphosphocholine drugs across the plasma membrane	phospholipid-translocating ATPase activity (IPI)	cell surface receptor linked signaling pathway (IMP); phospholipid translocation (IMP)	cytoplasm (IDA); endoplasmic reticulum (IDA); integral to membrane (IEA, ISS); membrane (IEA); plasma membrane (IDA, IEA)
YGR132C::chr7_5	PHB1	0.547139													Subunit of the prohibitin complex (Phb1p-Phb2p), a 1.2 MDa ring-shaped inner mitochondrial membrane chaperone that stabilizes newly synthesized proteins; determinant of replicative life span; involved in mitochondrial segregation	molecular_function (ND)	inner mitochondrial membrane organization (IGI, IMP); mitochondrion inheritance (IMP); mitochondrion morphogenesis (IMP); negative regulation of proteolysis (IMP, IPI); oxidation reduction (RCA); protein complex assembly (RCA); protein folding (IDA, IPI, ISS); protein maturation (RCA); protein processing (RCA); replicative cell aging (IMP)	membrane (IEA); mitochondrial inner membrane (IEA, IDA); mitochondrion (IDA, IEA)
YML052W::chr13_1b	SUR7	0.546748													Plasma membrane protein that localizes to furrow-like invaginations (MCC patches); component of eisosomes; associated with endocytosis, along with Pil1p and Lsp1p; sporulation and plasma membrane sphingolipid content are altered in mutants	molecular_function (ND)	ascospore formation (IMP); endocytosis (IGI, IMP, IEA); sporulation resulting in formation of a cellular spore (IEA)	actin cortical patch (IDA); ascospore wall (IDA); cell cortex (IDA); eisosome (IDA); integral to membrane (IEA, ISS); membrane (IEA); membrane fraction (IDA); membrane raft (IDA); mitochondrion (IDA); plasma membrane (IDA, IEA)
YDR293C::chr4_6	SSD1	0.545167													Protein with a role in maintenance of cellular integrity, interacts with components of the TOR pathway; ssd1 mutant of a clinical S. cerevisiae strain displays elevated virulence	3'-5' exonuclease activity (RCA); RNA binding (IEA, IDA); exonuclease activity (RCA); exonuclease activity, active with either ribo- or deoxyribonucleic acids and producing 5'-phosphomonoesters (RCA); exoribonuclease activity (RCA); exoribonuclease activity, producing 5'-phosphomonoesters (RCA); hydrolase activity, acting on ester bonds (RCA); mRNA binding (IDA); nuclease activity (RCA); ribonucl…	cell cycle (IEA); cell division (IEA); chronological cell aging (IMP); fungal-type cell wall organization (IGI); mitosis (IEA); replicative cell aging (IMP)	cytoplasm (IDA)
YNL207W::chr14_2	RIO2	0.544795													Essential serine kinase involved in the processing of the 20S pre-rRNA into mature 18S rRNA; has similarity to Rio1p	ATP binding (IEA); catalytic activity (IEA); kinase activity (IEA); nucleocytoplasmic transporter activity (IGI); nucleotide binding (IEA); protein kinase activity (IDA); protein serine/threonine kinase activity (IEA); transferase activity (IEA)	maturation of SSU-rRNA from tricistronic rRNA transcript (SSU-rRNA, 5.8S rRNA, LSU-rRNA) (IMP, ISS); protein phosphorylation (IEA); ribosomal small subunit biogenesis (RCA); ribosome biogenesis (IEA)	cytoplasm (IDA, IEA); cytosol (IDA); nucleus (IEA, IDA)
YOR319W::chr15_4	HSH49	0.544177													U2-snRNP associated splicing factor with similarity to the mammalian splicing factor SAP49; proposed to function as a U2-snRNP assembly factor along with Hsh155p and binding partner Cus1p; contains two RNA recognition motifs (RRM)	RNA binding (IEA, IDA); nucleic acid binding (IEA); nucleotide binding (IEA)	mRNA processing (IEA); nuclear mRNA splicing, via spliceosome (IMP, IPI)	U2 snRNP (IDA); U2-type prespliceosome (IDA); nucleus (IEA)
YKL047W::chr11_1	YKL047W	0.543439													Putative protein of unknown function, predicted to be palmitoylated; green fluorescent protein (GFP)-fusion protein localizes to the cytoplasm	molecular_function (ND)	biological_process (ND)	cytoplasm (IDA); integral to membrane (IEA); membrane (IEA)
YDL170W::chr4_2	UGA3	0.543281													Transcriptional activator necessary for gamma-aminobutyrate (GABA)-dependent induction of GABA genes (such as UGA1, UGA2, UGA4); zinc-finger transcription factor of the Zn(2)-Cys(6) binuclear cluster domain type; localized to the nucleus	DNA binding (IEA); metal ion binding (IEA); sequence-specific DNA binding (IDA); sequence-specific DNA binding transcription factor activity (IEA, IDA); specific RNA polymerase II transcription factor activity (IPI); zinc ion binding (IEA)	gamma-aminobutyric acid catabolic process (IMP); nitrogen utilization (IMP); positive regulation of transcription, DNA-dependent (IDA); regulation of transcription (IEA); regulation of transcription from RNA polymerase II promoter (IMP); regulation of transcription, DNA-dependent (IEA); transcription (IEA)	nucleus (IDA, IEA)
YDL227C::chr4_3	HO	0.541858													Site-specific endonuclease required for gene conversion at the MAT locus (homothallic switching) through the generation of a ds DNA break; expression restricted to mother cells in late G1 as controlled by Swi4p-Swi6p, Swi5p and Ash1p	DNA binding (IEA); endonuclease activity (IEA, IDA); hydrolase activity (IEA); metal ion binding (IEA); nuclease activity (IEA)	gene conversion at mating-type locus, DNA double-strand break formation (IDA); intein-mediated protein splicing (IEA); mating type switching (IMP)	nucleus (IEA, TAS)
YBR215W::chr2_4	HPC2	0.541589													Subunit of the HIR complex, a nucleosome assembly complex involved in regulation of histone gene transcription; mutants display synthetic defects with subunits of FACT, a complex that allows passage of RNA Pol II through nucleosomes	DNA binding (IDA); nucleosome binding (IMP)	DNA replication-independent nucleosome assembly (IDA); RNA elongation from RNA polymerase II promoter (IGI); chromatin modification (IEA); regulation of transcription (IEA); regulation of transcription involved in G1/S phase of mitotic cell cycle (IMP); transcription (IEA)	HIR complex (IDA, IPI); nucleus (IEA, IC)
YKL097C::chr11_2	YKL097C	0.54048													Dubious open reading frame, unlikely to encode a protein; not conserved in closely related <i>Saccharomyces</i> species
YJL212C::chr10_1	OPT1	0.540401													Proton-coupled oligopeptide transporter of the plasma membrane; also transports glutathione and phytochelatin; member of the OPT family	oligopeptide transporter activity (IMP); proton-dependent oligopeptide secondary active transmembrane transporter activity (IDA)	oligopeptide transport (IDA); peptide transport (IEA); protein transport (IEA); sulfur compound metabolic process (IEP); transmembrane transport (IEA); transport (IEA)	integral to membrane (IEA); integral to plasma membrane (ISS, IMP, IDA); membrane (IEA); plasma membrane (IEA)
YER157W::chr00_5	COG3	0.540149													Essential component of the conserved oligomeric Golgi complex (Cog1p through Cog8p), a cytosolic tethering complex that functions in protein trafficking to mediate fusion of transport vesicles to Golgi compartments	protein transporter activity (TAS)	ER to Golgi vesicle-mediated transport (IGI); establishment of protein localization (RCA); intra-Golgi vesicle-mediated transport (IPI, IGI); intracellular protein transport (IEA); protein transport (IEA); retrograde transport, vesicle recycling within Golgi (IMP, TAS); transport (IEA); vesicle-mediated transport (RCA)	Golgi apparatus (IEA); Golgi membrane (IEA); Golgi transport complex (IPI); cis-Golgi network (IEA); membrane (IEA); peripheral to membrane of membrane fraction (IDA); soluble fraction (IDA); vesicle (RCA)
YNL138W-A::chr00_21	YSF3	0.539571													Component of the SF3b subcomplex of the U2 snRNP, essential protein required for for splicing and for assembly of SF3b	molecular_function (ND)	RNA splicing (IEA); mRNA processing (IEA); nuclear mRNA splicing, via spliceosome (IPI); spliceosome assembly (IMP)	U2 snRNP (IDA); nucleus (IEA)
YLR289W::chr12_4	GUF1	0.539369													Mitochondrial matrix GTPase that associates with mitochondrial ribosomes; important for translation under temperature and nutrient stress; may have a role in translational fidelity; similar to bacterial LepA elongation factor	GTP binding (IEA); GTPase activity (IEA, ISS, IDA); nucleotide binding (IEA); ribosome binding (IDA); translation regulator activity (RCA)	positive regulation of translation (IMP)	mitochondrial matrix (IDA); mitochondrial ribosome (IDA); mitochondrion (IDA)
YNL128W::chr14_3	TEP1	0.538907													Homolog of human tumor suppressor gene PTEN/MMAC1/TEP1 that has lipid phosphatase activity and is linked to the phosphatidylinositol signaling pathway; plays a role in normal sporulation	hydrolase activity (IEA); inositol or phosphatidylinositol phosphatase activity (IDA); phosphatase activity (IEA); phosphatidylinositol-3,4,5-trisphosphate 3-phosphatase activity (IEA); protein tyrosine phosphatase activity (IEA); protein tyrosine/serine/threonine phosphatase activity (IEA)	ascospore wall assembly (IMP); dephosphorylation (IEA); inositol lipid-mediated signaling (IMP); phosphoinositide dephosphorylation (IDA); protein dephosphorylation (IEA)	cellular_component (ND)
YFL018C::chr6_1	LPD1	0.537944													Dihydrolipoamide dehydrogenase, the lipoamide dehydrogenase component (E3) of the pyruvate dehydrogenase and 2-oxoglutarate dehydrogenase multi-enzyme complexes	FAD or FADH2 binding (IEA); dihydrolipoyl dehydrogenase activity (IDA, IEA); glycine dehydrogenase (decarboxylating) activity (IMP); oxidoreductase activity (IEA); oxoglutarate dehydrogenase (succinyl-transferring) activity (IMP); pyruvate dehydrogenase activity (IMP)	2-oxoglutarate metabolic process (IMP); L-serine biosynthetic process (IMP); cell redox homeostasis (IEA); glycine catabolic process (IMP); hydrogen peroxide metabolic process (IGI, IMP); isoleucine catabolic process (IMP); leucine catabolic process (IMP); organic acid metabolic process (RCA); oxidation reduction (IEA, RCA); pyruvate metabolic process (IMP); valine catabolic process (IMP)	cytoplasm (IEA); glycine cleavage complex (IMP); mitochondrial matrix (IEA); mitochondrial nucleoid (IDA); mitochondrial oxoglutarate dehydrogenase complex (IDA); mitochondrion (IDA, IEA)
YHR073W::chr8_2	OSH3	0.537716													Member of an oxysterol-binding protein family with seven members in S. cerevisiae; family members have overlapping, redundant functions in sterol metabolism and collectively perform a function essential for viability	lipid binding (IDA); oxysterol binding (ISS); phosphatidylinositol binding (ISS); sterol transporter activity (IDA)	endocytosis (IGI); exocytosis (IGI); invasive growth in response to glucose limitation (IGI); karyogamy involved in conjugation with cellular fusion (IGI); lipid transport (IEA); maintenance of cell polarity (IGI); pseudohyphal growth (IMP); steroid metabolic process (IEA); sterol transport (IGI, IMP, IDA); transport (IEA)	cortical endoplasmic reticulum (IDA); cytoplasm (IDA, IEA)
YIL063C::chr9_1	YRB2	0.537531													Protein of unknown function involved in nuclear processes of the Ran-GTPase cycle; involved in nuclear protein export; contains Ran Binding Domain and FxFG repeats; interacts with Srm1p, GTP-Gsp1p, Rna1p and Crm1p; is not essential	GTPase activator activity (IEA); molecular_function (ND)	intracellular transport (IEA); protein export from nucleus (IMP); protein transport (IEA); regulation of chromatin silencing at telomere (IMP); ribosomal small subunit export from nucleus (IMP); ribosomal subunit export from nucleus (RCA); transport (IEA)	nuclear pore (IDA); nucleus (IEA, IDA)
YNL039W::chr14_4	BDP1	0.534729													Essential subunit of RNA polymerase III transcription factor (TFIIIB), which is involved in transcription of genes encoding tRNAs, 5S rRNA, U6 snRNA, and other small RNAs	DNA binding (IEA); RNA polymerase III transcription factor activity (IDA)	RNA polymerase III transcriptional preinitiation complex assembly (IMP, IDA); positive regulation of transposon integration (IDA); regulation of transcription (IEA); transcription (IEA); transcription from RNA polymerase III promoter (IDA)	nucleus (IEA); transcription factor TFIIIB complex (IDA)
YNL161W::chr14_2	CBK1	0.534598													Serine/threonine protein kinase that regulates cell morphogenesis pathways; involved in cell wall biosynthesis, apical growth, proper mating projection morphology, bipolar bud site selection in diploid cells, and cell separation	ATP binding (IEA); kinase activity (IEA); nucleotide binding (IEA); protein kinase activity (IEA); protein serine/threonine kinase activity (IEA, IDA); transferase activity (IEA)	budding cell apical bud growth (IGI, IMP); cell division (RCA); cell morphogenesis involved in conjugation with cellular fusion (IDA); cellular cell wall organization (RCA); establishment or maintenance of actin cytoskeleton polarity (IMP); establishment or maintenance of cell polarity (IMP); protein localization to nucleus (IMP); protein phosphorylation (IEA, IDA); regulation of exit from mitosi…	cell cortex (IDA); cellular bud (IDA); cellular bud neck (IDA); cellular bud tip (IDA); cytoplasm (IDA); incipient cellular bud site (IDA); mating projection tip (IDA); nucleus (IDA)
YMR039C::chr13_2	SUB1	0.533255													Transcriptional coactivator, facilitates elongation through factors that modify RNAP II; role in peroxide resistance involving Rad2p; role in the hyperosmotic stress response through polymerase recruitment at RNAP II and RNAP III genes	DNA binding (IEA); binding (IEA); transcription coactivator activity (IPI, IGI, IEA, ISS)	RNA polymerase III transcriptional preinitiation complex assembly (IDA); hyperosmotic response (IGI); positive regulation of RNA elongation from RNA polymerase II promoter (IMP); positive regulation of transcription from RNA polymerase II promoter (IGI, ISS, IPI); positive regulation of transcription from RNA polymerase III promoter (IMP, IDA, IGI); regulation of transcription (IEA); regulation o…	nucleus (IEA, IC)
YPR177C::chr16_5	YPR177C	0.532683													Dubious open reading frame unlikely to encode a protein, based on available experimental and comparative sequence data; partially overlaps the 5' end of the essential PRP4 gene encoding a component of the U4/U6-U5 snRNP complex
YAL009W::chr1_1	SPO7	0.531785													Putative regulatory subunit of Nem1p-Spo7p phosphatase holoenzyme, regulates nuclear growth by controlling phospholipid biosynthesis, required for normal nuclear envelope morphology, premeiotic replication, and sporulation	phosphoprotein phosphatase activity (IDA)	ascospore formation (IMP); meiosis (IMP); nuclear envelope organization (IMP); regulation of phospholipid biosynthetic process (IGI); sporulation resulting in formation of a cellular spore (IEA)	endoplasmic reticulum (IEA); endoplasmic reticulum membrane (IEA); integral to membrane (IEA, IDA, ISM); membrane (IEA); nuclear membrane (IEA); nuclear membrane-endoplasmic reticulum network (IDA); nucleus (IEA)
YDR014W::chr4_3	RAD61	0.531597													Subunit of a complex (Scc3p, Pds5p, Rad61p) that inhibits sister chromatid cohesion; inhibited by Eco1p-acetylated cohesin subunits Smc3p and Mcd1p; related to the human Wapl protein that controls the association of cohesin with chromatin	molecular_function (ND)	mitotic sister chromatid cohesion (IGI)	nuclear cohesin complex (IDA); nucleus (IEA)
YDR264C::chr4_6	AKR1	0.531313													Palmitoyl transferase involved in protein palmitoylation; acts as a negative regulator of pheromone response pathway; required for endocytosis of pheromone receptors; involved in cell shape control; contains ankyrin repeats	acyltransferase activity (IEA); metal ion binding (IEA); protein-cysteine S-palmitoleyltransferase activity (IDA); transferase activity (IEA); zinc ion binding (IEA)	cell surface receptor linked signaling pathway (RCA); endocytosis (IMP); pheromone-dependent signal transduction involved in conjugation with cellular fusion (IGI); protein palmitoylation (IMP, IDA); protein targeting to membrane (IMP); regulation of catalytic activity (RCA); regulation of signal transduction (RCA); response to pheromone (RCA); sexual reproduction (RCA)	Golgi apparatus (IDA, IEA, RCA); Golgi apparatus part (RCA); Golgi membrane (IEA); early endosome membrane (IEA); endosome (IEA); integral to membrane (IEA); membrane (IEA, IDA)
YOR276W::chr00_17b	CAF20	0.529248													Phosphoprotein of the mRNA cap-binding complex involved in translational control, repressor of cap-dependent translation initiation, competes with eIF4G for binding to eIF4E	translation initiation factor activity (IEA); translation regulator activity (IGI, IPI)	negative regulation of translation (IMP, IGI, IEA); positive regulation of cytoplasmic mRNA processing body assembly (IMP); regulation of translation (IEA); translation (IEA)	cytoplasm (IEA); mRNA cap binding complex (IPI)
YPL143W::chr16_2	RPL33A	0.528463													N-terminally acetylated ribosomal protein L37 of the large (60S) ribosomal subunit, nearly identical to Rpl33Bp and has similarity to rat L35a; rpl33a null mutant exhibits slow growth while rpl33a rpl33b double null mutant is inviable	structural constituent of ribosome (IEA, IDA)	translation (IEA, IDA)	cytoplasm (IEA); cytosolic large ribosomal subunit (IDA); intracellular (IEA); ribonucleoprotein complex (IEA); ribosome (IEA)
YPR135W::chr16_5	CTF4	0.527177													Chromatin-associated protein, required for sister chromatid cohesion; interacts with DNA polymerase alpha (Pol1p) and may link DNA synthesis to sister chromatid cohesion	DNA binding (ISS); chromatin binding (IDA)	DNA repair (IMP, IGI, RCA); DNA replication (IEA, RCA); DNA-dependent DNA replication (IMP, IPI); M phase (RCA); double-strand break repair via break-induced replication (IMP); mitotic sister chromatid cohesion (IGI, IMP); regulation of cell cycle (RCA); replicative cell aging (IMP); response to DNA damage stimulus (RCA)	nuclear chromosome (IDA); nuclear replication fork (IDA); nucleus (IEA, IPI); replication fork protection complex (IDA)
YHL009C::chr8_1	YAP3	0.527158													Basic leucine zipper (bZIP) transcription factor	DNA binding (IEA); protein dimerization activity (IEA); sequence-specific DNA binding (IEA, IDA); sequence-specific DNA binding transcription factor activity (IEA, IDA)	regulation of transcription (IEA); regulation of transcription from RNA polymerase II promoter (IDA); regulation of transcription, DNA-dependent (IEA); transcription (IEA); translational elongation (RCA)	cytoplasm (IEA); nucleus (IEA, IPI)
YKL018W::chr11_1	SWD2	0.527081													Subunit of the COMPASS (Set1C) complex, which methylates histone H3 on lys 4 and is involved in telomeric silencing; subunit of CPF (cleavage and polyadenylation factor), a complex involved in RNAP II transcription termination	histone methyltransferase activity (H3-K4 specific) (IDA)	RNA 3'-end processing (RCA); histone H3-K4 methylation (IDA); histone H3-K79 methylation (IMP); mRNA 3'-end processing (IMP); mRNA processing (IEA); snoRNA 3'-end processing (IMP); snoRNA metabolic process (RCA); telomere maintenance (IMP); termination of RNA polymerase II transcription, poly(A)-coupled (IPI); termination of RNA polymerase II transcription, poly(A)-independent (IPI); transcriptio…	Set1C/COMPASS complex (IPI); chromosome (IEA); chromosome, telomeric region (IEA); mRNA cleavage and polyadenylation specificity factor complex (IPI); nucleus (IEA)
YFR007W::chr6_1	YFH7	0.526175													Putative kinase with similarity to the phosphoribulokinase/uridine kinase/bacterial pantothenate kinase (PRK/URK/PANK) subfamily of P-loop kinases	ATP binding (IEA); ATPase activity (IEA, IDA); kinase activity (ISS)	phosphorylation (ISS)	cellular_component (ND)
YMR125W::chr00_9	STO1	0.526005													Large subunit of the nuclear mRNA cap-binding protein complex, interacts with Npl3p to carry nuclear poly(A)+ mRNA to cytoplasm; also involved in nuclear mRNA degradation and telomere maintenance; orthologous to mammalian CBP80	RNA binding (IEA); binding (IEA); mRNA binding (IPI)	RNA metabolic process (IEA); RNA splicing (IEA); mRNA capping (IEA); mRNA processing (IEA); mRNA transport (IEA); nuclear mRNA splicing, via spliceosome (IPI); nuclear-transcribed mRNA catabolic process, nonsense-mediated decay (IEA, IPI, IDA); transport (IEA)	U1 snRNP (RCA); commitment complex (IPI); cytoplasm (IEA); nuclear cap binding complex (IDA); nucleus (IEA); perinuclear region of cytoplasm (IEA); small nuclear ribonucleoprotein complex (RCA)
YLR008C::chr12_1	PAM18	0.525575													Constituent of the import motor (PAM complex) component of the Translocase of the Inner Mitochondrial membrane (TIM23 complex); essential J-protein cochaperone that stimulates Ssc1p ATPase activity to drive import; inhibited by Pam16p	ATPase activator activity (IMP); heat shock protein binding (IEA); unfolded protein binding (ISS)	protein import into mitochondrial matrix (IMP); protein transport (IEA); transmembrane transport (IEA); transport (IEA)	integral to membrane (IEA); membrane (IEA); mitochondrial inner membrane (IEA); mitochondrial inner membrane presequence translocase complex (IDA); mitochondrion (IDA, IEA); presequence translocase-associated import motor (IDA)
YNL279W::chr00_8	PRM1	0.52431													Pheromone-regulated multispanning membrane protein involved in membrane fusion during mating; predicted to have 5 transmembrane segments and a coiled coil domain; localizes to the shmoo tip; regulated by Ste12p	molecular_function (ND)	conjugation (IEA); plasma membrane fusion involved in cytogamy (IMP, IEP); response to pheromone (IDA, IMP); sexual reproduction (RCA)	integral to membrane (IEA, ISS); mating projection tip (IDA); membrane (IEA); plasma membrane (IEA)
YNL293W::chr14_1	MSB3	0.523471													GTPase-activating protein for Sec4p and several other Rab GTPases, regulates exocytosis via its action on Sec4p, also required for proper actin organization; similar to Msb4p; both Msb3p and Msb4p localize to sites of polarized growth	GTPase activator activity (IEA); Rab GTPase activator activity (IEA, ISS, IDA)	actin filament organization (IPI, IGI); exocytosis (TAS); regulation of Rab GTPase activity (IEA)	cellular bud (IEA); cellular bud neck (IEA); cellular bud tip (IDA); cytoplasm (IEA); incipient cellular bud site (IDA); intracellular (IEA); polarisome (IPI)
YKL023W::chr11_1	YKL023W	0.522755													Putative protein of unknown function, predicted by computational methods to be involved in mRNA degradation; green fluorescent protein (GFP)-fusion protein localizes to the cytoplasm	molecular_function (ND)	biological_process (ND)	cytoplasm (IDA)
YEL062W::chr5_2	NPR2	0.522087													Component of an evolutionarily conserved Npr2/3 complex that mediates downregulation of TORC1 activity in response to amino acid limitation; homolog of human NPRL2; target of Grr1p (E3 ligase); required for growth on urea and proline	molecular_function (ND)	cellular response to amino acid starvation (IMP); cellular response to nitrogen starvation (IMP); proline transport (IMP); regulation of TOR signaling cascade (IMP); regulation of transcription (IEA); response to drug (IMP); transcription (IEA); urea transport (IMP)	cellular_component (ND)
YPR063C::chr16_4	YPR063C	0.521437													ER-localized protein of unknown function	molecular_function (ND)	biological_process (ND)	endoplasmic reticulum (IEA, IDA); endoplasmic reticulum membrane (IEA); integral to membrane (IEA); membrane (IEA)
YDR474C::chr4_8	YDR474C	0.520808													Merged open reading frame, does not encode a discrete protein; YDR474C was originally annotated as an independent ORF, but as a result of a sequence change, it was merged with an adjacent ORF into a single reading frame, designated YDR475C
YGR082W::chr00_14	TOM20	0.52002													Component of the TOM (translocase of outer membrane) complex responsible for recognition and initial import steps for all mitochondrially directed proteins; acts as a receptor for incoming precursor proteins	mitochondrion targeting sequence binding (IDA); protein channel activity (IMP)	cytoplasmic tRNA import into mitochondrion (IMP); intracellular protein transport (IEA); mitochondrial outer membrane translocase complex assembly (IMP); protein import into mitochondrial matrix (IMP); protein targeting (IEA); protein transport (IEA); transport (IEA)	integral to membrane (IEA); integral to mitochondrial outer membrane (IDA); membrane (IEA); mitochondrial outer membrane (IDA, IEA); mitochondrial outer membrane translocase complex (IEA, IDA); mitochondrion (IDA, IEA)
YMR242C::chr13_5	RPL20A	0.519968													Protein component of the large (60S) ribosomal subunit, nearly identical to Rpl20Bp and has similarity to rat L18a ribosomal protein	structural constituent of ribosome (TAS, IEA)	regulation of translation (RCA); translation (IEA, TAS)	cytoplasm (IEA); cytosolic large ribosomal subunit (TAS); intracellular (IEA); ribonucleoprotein complex (IEA); ribosome (IEA)
YBR297W::chr00_1	MAL33	0.519274													MAL-activator protein, part of complex locus MAL3; nonfunctional in genomic reference strain S288C	DNA binding (IEA); metal ion binding (IEA); sequence-specific DNA binding (RCA); sequence-specific DNA binding transcription factor activity (IEA, ISS); zinc ion binding (IEA)	cellular carbohydrate metabolic process (ISS); maltose metabolic process (IEA); regulation of transcription (IEA); regulation of transcription, DNA-dependent (IEA, ISS); transcription (IEA)	nucleus (IEA, ISS)
YJL194W::chr10_1	CDC6	0.519245													Essential ATP-binding protein required for DNA replication, component of the pre-replicative complex (pre-RC) which requires ORC to associate with chromatin and is in turn required for Mcm2-7p DNA association; homologous to S. pombe Cdc18p	ATP binding (IEA, IDA, IMP); ATPase activity (IDA); DNA replication origin binding (IDA); GTP binding (IDA); GTPase activity (IDA); chromatin binding (IDA, IMP); nucleoside-triphosphatase activity (IEA); nucleotide binding (IEA); protein binding (IPI)	DNA replication (IEA); G1/S transition of mitotic cell cycle (IMP); cell cycle (IEA); cell division (IEA); pre-replicative complex assembly (IDA, IMP); regulation of DNA-dependent DNA replication initiation (IMP); regulation of cell cycle (RCA); regulation of chromatin silencing at telomere (IMP)	DNA replication preinitiation complex (IDA); membrane (IEA); plasma membrane (IEA); pre-replicative complex (IDA)
YHL006C::chr8_1	SHU1	0.518713													Protein involved in a Rad51p-, Rad54p-dependent pathway for homologous recombination repair, important for error-free repair of spontaneous and induced DNA lesions to protect the genome from mutation; associates with Shu2p, Psy3p, and Csm2p	molecular_function (ND)	DNA recombination (IEA); recombinational repair (IGI)	nucleus (IDA)
YOR336W::chr15_4	KRE5	0.518332													Protein required for beta-1,6 glucan biosynthesis; mutations result in aberrant morphology and severe growth defects	UDP-glucose:glycoprotein glucosyltransferase activity (IDA, IEA)	1,6-beta-glucan biosynthetic process (TAS); cellular cell wall organization (IEA); protein glycosylation (IEA)	endoplasmic reticulum (IEA, TAS); endoplasmic reticulum lumen (IEA)
YPL142C::chr16_2	YPL142C	0.517957													Dubious open reading frame unlikely to encode a protein, based on available experimental and comparative sequence data; completely overlaps the verified ORF RPL33A/YPL143W, a component of the large (60S) ribosomal subunit
YNL105W::chr00_16b	RRT16	0.517288													Dubious open reading frame unlikely to encode a protein, based on available experimental and comparative sequence data; partially overlaps verified gene INP52; identified in a screen for mutants with decreased levels of rDNA transcription
YNL038W::chr14_4	GPI15	0.516644													Protein involved in the synthesis of N-acetylglucosaminyl phosphatidylinositol (GlcNAc-PI), the first intermediate in the synthesis of glycosylphosphatidylinositol (GPI) anchors; homologous to the human PIG-H protein	UDP-glycosyltransferase activity (IC); phosphatidylinositol N-acetylglucosaminyltransferase activity (IEA); transferase activity (IEA); transferase activity, transferring glycosyl groups (IEA)	GPI anchor biosynthetic process (IEA, IMP, ISS)	glycosylphosphatidylinositol-N-acetylglucosaminyltransferase (GPI-GnT) complex (ISS, TAS); integral to membrane (IEA); membrane (IEA)
YGR088W::chr7_4	CTT1	0.514946													Cytosolic catalase T, has a role in protection from oxidative damage by hydrogen peroxide	catalase activity (IEA, ISS); heme binding (IEA); iron ion binding (IEA); metal ion binding (IEA); oxidoreductase activity (IEA); peroxidase activity (IEA)	cellular response to water deprivation (IMP); hydrogen peroxide catabolic process (IEA); oxidation reduction (IEA); response to oxidative stress (IEA); response to reactive oxygen species (IMP); response to stress (IDA); response to temperature stimulus (RCA); response to water (RCA); vacuolar protein catabolic process (RCA)	cytoplasm (IEA, TAS)
YLR096W::chr12_2	KIN2	0.514686													Serine/threonine protein kinase involved in regulation of exocytosis; localizes to the cytoplasmic face of the plasma membrane; closely related to Kin1p	ATP binding (IEA); kinase activity (IEA); nucleotide binding (IEA); protein kinase activity (IEA); protein serine/threonine kinase activity (IEA, IDA); transferase activity (IEA)	ER-nucleus signaling pathway (RCA); exocytosis (IGI, IPI, IEA); protein autophosphorylation (IDA); protein phosphorylation (IEA, IDA)	cytoplasm (IEA); membrane (IEA); plasma membrane (IDA, IPI, IEA)
YLL049W::chr00_8	LDB18	0.513843													Component of the dynactin complex, which is required for dynein activity; null mutant exhibits defects in nuclear migration and spindle orientation and has reduced affinity for alcian blue dye; has homology to mammalian dynactin subunit p24	molecular_function (ND)	establishment of mitotic spindle orientation (IMP)	astral microtubule (IDA); cell cortex (IDA); dynactin complex (IDA); spindle pole body (IDA)
YLR276C::chr12_4	DBP9	0.513561													ATP-dependent RNA helicase of the DEAD-box family involved in biogenesis of the 60S ribosomal subunit	ATP binding (IEA); ATP-dependent RNA helicase activity (TAS); ATP-dependent helicase activity (IEA); RNA binding (IEA); helicase activity (IEA); hydrolase activity (IEA); nucleic acid binding (IEA); nucleotide binding (IEA)	rRNA processing (TAS, IEA, IPI, IMP); ribosomal large subunit assembly (IMP); ribosome biogenesis (IEA)	nucleolus (TAS, IEA); nucleus (IEA)
YLR055C::chr12_2	SPT8	0.513301													Subunit of the SAGA transcriptional regulatory complex but not present in SAGA-like complex SLIK/SALSA, required for SAGA-mediated inhibition at some promoters	RNA polymerase II transcription factor activity (RCA); TATA-binding protein binding (IDA, IMP); transcription cofactor activity (IMP, IPI)	chromatin modification (IDA); chromatin organization (RCA); chromosome organization (RCA); covalent chromatin modification (RCA); histone acetylation (IDA, RCA); histone modification (RCA); negative regulation of transcription (RCA); negative regulation of transcription from RNA polymerase II promoter (IMP, IDA); one-carbon metabolic process (RCA); positive regulation of transcription from RNA po…	DNA-directed RNA polymerase II, holoenzyme (RCA); SAGA complex (IDA); nucleus (IEA, IDA); transcription factor TFIID complex (RCA); transcription factor complex (RCA)
YPL173W::chr16_2	MRPL40	0.511985													Mitochondrial ribosomal protein of the large subunit	structural constituent of ribosome (IEA, IDA, IPI)	mitochondrial translation (IC, RCA); translation (IEA)	intracellular (IEA); mitochondrial large ribosomal subunit (IDA, IPI); mitochondrion (IDA, IEA); ribonucleoprotein complex (IEA); ribosome (IEA)
YIL053W::chr9_1	RHR2	0.509948													Constitutively expressed isoform of DL-glycerol-3-phosphatase; involved in glycerol biosynthesis, induced in response to both anaerobic and, along with the Hor2p/Gpp2p isoform, osmotic stress	catalytic activity (IEA); glycerol-1-phosphatase activity (IDA); hydrolase activity (IEA)	glycerol biosynthetic process (IMP); metabolic process (IEA); response to osmotic stress (TAS)	cytoplasm (IDA, IEA); nucleus (IDA)
YKL072W::chr11_1	STB6	0.509687													Protein that binds Sin3p in a two-hybrid assay	molecular_function (ND)	biological_process (ND)	cellular_component (ND)
YMR095C::chr00_9	SNO1	0.509525													Protein of unconfirmed function, involved in pyridoxine metabolism; expression is induced during stationary phase; forms a putative glutamine amidotransferase complex with Snz1p, with Sno1p serving as the glutaminase	molecular_function (ND); transferase activity (IEA)	anti-apoptosis (IMP, ISS); cellular aldehyde metabolic process (RCA); cellular amino acid and derivative metabolic process (RCA); cellular aromatic compound metabolic process (RCA); glutamine metabolic process (IEA); nitrogen compound metabolic process (RCA); organic acid metabolic process (RCA); pyridoxine biosynthetic process (IEA); pyridoxine metabolic process (IMP, ISS); thiamin biosynthetic …	cytoplasm (IDA)
YDR011W::chr4_3	SNQ2	0.509405													Plasma membrane ATP-binding cassette (ABC) transporter, multidrug transporter involved in multidrug resistance and resistance to singlet oxygen species	ATP binding (IEA); ATPase activity (IEA); ATPase activity, coupled to transmembrane movement of substances (IEA); nucleoside-triphosphatase activity (IEA); nucleotide binding (IEA); xenobiotic-transporting ATPase activity (TAS)	drug transport (RCA); response to drug (TAS); response to singlet oxygen (IMP); transport (IEA)	integral to membrane (IEA); membrane (IEA); membrane fraction (IDA); mitochondrion (IDA); plasma membrane (IDA)
YCL076W::chr00_12	YCL076W	0.5088													Dubious open reading frame unlikely to encode a protein, based on available experimental and comparative sequence data
YBR109C::chr2_3	CMD1	0.508481													Calmodulin; Ca++ binding protein that regulates Ca++ independent processes (mitosis, bud growth, actin organization, endocytosis, etc.) and Ca++ dependent processes (stress-activated pathways), targets include Nuf1p, Myo2p and calcineurin	calcium ion binding (IEA, IDA); calcium-dependent protein binding (IDA, IPI); protein binding (IDA, IPI, IGI)	NLS-bearing substrate import into nucleus (IMP); cell budding (IMP); cell division (RCA); cofactor transport (RCA); cytoskeleton organization (IMP); karyogamy involved in conjugation with cellular fusion (IMP, IGI); microautophagy (IMP); phosphatidylinositol biosynthetic process (IGI, IMP); receptor-mediated endocytosis (IMP); regulation of signal transduction (RCA); reproduction (RCA); sexual re…	cellular bud neck (IDA); cellular bud tip (IDA); central plaque of spindle pole body (IDA); incipient cellular bud site (IDA); mating projection tip (IDA)
YLR454W::chr00_4	FMP27	0.507633													Putative protein of unknown function; the authentic, non-tagged protein is detected in highly purified mitochondria in high-throughput studies	molecular_function (ND)	biological_process (ND)	mitochondrion (IDA, IEA)
YFR042W::chr00_2	KEG1	0.506922													Integral membrane protein of the ER; physically interacts with Kre6p; has a role in the synthesis of beta-1,6-glucan in the cell wall; required for cell viability	molecular_function (ND)	1,6-beta-glucan biosynthetic process (IMP); cellular cell wall organization (IEA); chromosome organization (IMP)	endoplasmic reticulum (IEA); endoplasmic reticulum membrane (IEA); integral to endoplasmic reticulum membrane (IDA); integral to membrane (IEA); membrane (IEA)
YMR257C::chr13_5	PET111	0.505839													Mitochondrial translational activator specific for the COX2 mRNA; located in the mitochondrial inner membrane	translation regulator activity (IMP)	positive regulation of mitochondrial translation (IMP); regulation of translation (IEA)	mitochondrial inner membrane (IDA); mitochondrial matrix (IEA); mitochondrion (IDA, IEA)
YGR123C::chr7_5	PPT1	0.505653													Protein serine/threonine phosphatase with similarity to human phosphatase PP5; present in both the nucleus and cytoplasm; expressed during logarithmic growth; computational analyses suggest roles in phosphate metabolism and rRNA processing	binding (IEA); hydrolase activity (IEA); metal ion binding (IEA); phosphoprotein phosphatase activity (IEA); protein serine/threonine phosphatase activity (IDA, ISS, IEA)	protein dephosphorylation (IDA, IEA, ISS)	cytoplasm (IDA, IEA); nucleus (IEA, IDA)
YDL230W::chr4_3	PTP1	0.505379													Phosphotyrosine-specific protein phosphatase that dephosphorylates a broad range of substrates in vivo, including Fpr3p; localized to the cytoplasm and the mitochondria	hydrolase activity (IEA); phosphatase activity (IEA); phosphoprotein phosphatase activity (IEA); protein tyrosine phosphatase activity (IEA, IDA, ISS)	dephosphorylation (IEA); protein dephosphorylation (IDA, IEA, IMP)	cytoplasm (IDA, IEA); mitochondrion (IDA)
YNR012W::chr14_4	URK1	0.505003													Uridine/cytidine kinase, component of the pyrimidine ribonucleotide salvage pathway that converts uridine into UMP and cytidine into CMP; involved in the pyrimidine deoxyribonucleotide salvage pathway, converting deoxycytidine into dCMP	ATP binding (IEA); kinase activity (IEA); nucleotide binding (IEA); phosphotransferase activity, alcohol group as acceptor (IEA); transferase activity (IEA); uridine kinase activity (IEA, IMP)	RNA modification (RCA); cellular metabolic compound salvage (RCA); heterocycle metabolic process (RCA); metabolic process (IEA); pyrimidine salvage (IMP, IGI)	cytoplasm (IDA, IEA); nucleus (IEA, IDA)
YLL013C::chr12_1	PUF3	0.504055													Protein of the mitochondrial outer surface, links the Arp2/3 complex with the mitochore during anterograde mitochondrial movement; also binds to and promotes degradation of mRNAs for select nuclear-encoded mitochondrial proteins	RNA binding (IEA); binding (IEA); mRNA binding (IDA)	aerobic respiration (IMP); cellular protein localization (RCA); intracellular mRNA localization (IMP); mitochondrion localization (IMP); mitochondrion organization (IMP); nuclear-transcribed mRNA catabolic process (IDA); nuclear-transcribed mRNA catabolic process, deadenylation-dependent decay (IMP)	cytoplasm (IDA, IEA); external side of mitochondrial outer membrane (IDA); membrane (IEA); mitochondrial outer membrane (IEA); mitochondrion (IEA)
YGL141W::chr7_2	HUL5	0.503767													Ubiquitin-conjugating enzyme (E4), elongates polyubiquitin chains on substrate proteins; works in opposition to Ubp6p polyubiquitin-shortening activity; required for retrograde transport of misfolded proteins into cytoplasm during ERAD	acid-amino acid ligase activity (IEA); ligase activity (IEA); ubiquitin-ubiquitin ligase activity (IDA)	ER-associated protein catabolic process (IMP); protein modification process (IEA); protein polyubiquitination (IDA)	cytoplasm (IDA); intracellular (IEA); nucleus (IDA); proteasome complex (IDA)
YLL019C::chr12_1	KNS1	0.503354													Nonessential putative protein kinase of unknown cellular role; member of the LAMMER family of protein kinases, which are serine/threonine kinases also capable of phosphorylating tyrosine residues	ATP binding (IEA); kinase activity (IEA); nucleotide binding (IEA); protein kinase activity (IEA); protein serine/threonine kinase activity (IEA, IMP, IDA); protein tyrosine kinase activity (IEA, IDA, IMP); transferase activity (IEA)	protein autophosphorylation (IMP, IDA); protein phosphorylation (IEA, IDA); sporulation resulting in formation of a cellular spore (RCA); vacuolar protein catabolic process (RCA)	cellular_component (ND)
YLR119W::chr12_2	SRN2	0.502887													Component of the ESCRT-I complex, which is involved in ubiquitin-dependent sorting of proteins into the endosome; suppressor of rna1-1 mutation; may be involved in RNA export from nucleus	protein binding (IPI)	protein targeting to membrane (IMP, IPI); protein targeting to vacuole (IMP, IPI); protein transport (IEA); transport (IEA); ubiquitin-dependent protein catabolic process via the multivesicular body sorting pathway (IC)	ESCRT I complex (IDA, IPI); cytoplasm (IEA); endosome (IPI, IEA); late endosome membrane (IEA); membrane (IEA)
YOL141W::chr00_10	PPM2	0.50195													AdoMet-dependent tRNA methyltransferase also involved in methoxycarbonylation; required for the synthesis of wybutosine (yW), a modified guanosine found at the 3'-position adjacent to the anticodon of phe-tRNA; similarity to Ppm1p	methyltransferase activity (IEA); tRNA methyltransferase activity (IDA, IMP); transferase activity (IEA)	tRNA methylation (IDA, IMP); tRNA processing (IEA); wybutosine biosynthetic process (IMP)	cytoplasm (IDA); mitochondrion (IDA)
YDR125C::chr4_4	ECM18	0.501545													Protein of unknown function, similar to Rlp24p	acyltransferase activity (IEA); molecular_function (ND); transferase activity (IEA)	cellular cell wall organization (IEA); fungal-type cell wall organization (IMP)	mitochondrion (IDA, IEA)
YDR152W::chr4_5	GIR2	0.500803													Highly-acidic cytoplasmic RWD domain-containing protein of unknown function; interacts with Rbg1p and Gcn1p; associates with translating ribosomes; putative intrinsically unstructured protein	molecular_function (ND)	biological_process (ND)	cytoplasm (IDA); polysome (IDA)
YKR063C::chr11_3	LAS1	0.50068													Essential nuclear protein possibly involved in bud formation and morphogenesis; mutants require the SSD1-v allele for viability	molecular_function (ND)	budding cell bud growth (IMP); establishment of cell polarity (IMP)	mitochondrion (IDA, IEA); nucleus (IEA, IDA)
YPL178W::chr16_2	CBC2	0.499486													Small subunit of the heterodimeric cap binding complex that also contains Sto1p, component of the spliceosomal commitment complex; interacts with Npl3p, possibly to package mRNA for export from the nucleus; contains an RNA-binding motif	RNA binding (IEA); RNA cap binding (IDA, ISS); mRNA binding (RCA); nucleic acid binding (IEA); nucleotide binding (IEA)	RNA splicing (IEA); mRNA processing (IEA); mRNA transport (IEA); nuclear mRNA splicing, via spliceosome (IMP); nuclear-transcribed mRNA catabolic process, nonsense-mediated decay (IEA); transport (IEA)	commitment complex (IDA); cytoplasm (IEA); nuclear cap binding complex (IDA); nucleus (IEA); perinuclear region of cytoplasm (IEA)
YDR509W::chr4_8	YDR509W	0.49839													Dubious open reading frame unlikely to encode a functional protein, based on available experimental and comparative sequence data
YOL007C::chr15_5	CSI2	0.498067													Protein of unknown function; green fluorescent protein (GFP)- fusion protein localizes to the mother side of the bud neck and the vacuole; YOL007C is not an essential gene	molecular_function (ND)	biological_process (ND)	cellular bud neck (IDA); fungal-type vacuole (IDA)
YBL056W::chr2_1	PTC3	0.497488													Type 2C protein phosphatase; dephosphorylates Hog1p (see also Ptc2p) to limit maximal kinase activity induced by osmotic stress; dephosphorylates T169 phosphorylated Cdc28p (see also Ptc2p); role in DNA checkpoint inactivation	catalytic activity (IEA); hydrolase activity (IEA); metal ion binding (IEA); phosphoprotein phosphatase activity (IEA); protein serine/threonine phosphatase activity (IDA, IEA)	inactivation of MAPK activity involved in osmosensory signaling pathway (IGI); protein dephosphorylation (IDA, IEA); regulation of cyclin-dependent protein kinase activity (IMP, IPI)	cytoplasm (IDA); nucleus (IDA); protein serine/threonine phosphatase complex (IEA)
YCL043C::chr3_1	PDI1	0.496171													Protein disulfide isomerase, multifunctional protein resident in the endoplasmic reticulum lumen, essential for the formation of disulfide bonds in secretory and cell-surface proteins, unscrambles non-native disulfide bonds	isomerase activity (IEA); protein disulfide isomerase activity (IMP, IDA, IEA); protein disulfide oxidoreductase activity (IDA)	cell redox homeostasis (IEA, RCA); cellular carbohydrate metabolic process (RCA); protein folding (IMP)	endoplasmic reticulum (IEA); endoplasmic reticulum lumen (IDA, IEA)
YIL037C::chr9_1	PRM2	0.496167													Pheromone-regulated protein, predicted to have 4 transmembrane segments and a coiled coil domain; regulated by Ste12p; required for efficient nuclear fusion	molecular_function (ND)	karyogamy involved in conjugation with cellular fusion (IMP); sexual reproduction (RCA)	integral to membrane (IEA, ISS); membrane (IEA)
YLR347C::chr12_5	KAP95	0.49605													Karyopherin beta, forms a complex with Srp1p/Kap60p; interacts with nucleoporins to mediate nuclear import of NLS-containing cargo proteins via the nuclear pore complex; regulates PC biosynthesis; GDP-to-GTP exchange factor for Gsp1p	Ran guanyl-nucleotide exchange factor activity (IDA); binding (IEA); protein transporter activity (IEA, IDA)	establishment of protein localization (RCA); intracellular protein transport (IEA); nuclear pore complex assembly (IMP); nucleotide metabolic process (RCA); phosphatidylcholine biosynthetic process (IGI, IMP); protein import into nucleus (IMP); protein targeting to membrane (IMP); protein transport (IEA); transport (IEA); vitamin metabolic process (RCA)	chromatin (RCA); chromosomal part (RCA); cytoplasm (IDA, IEA); nuclear chromatin (RCA); nuclear chromosome (RCA); nuclear chromosome part (RCA); nuclear envelope (IEA); nuclear exosome (RNase complex) (IDA); nuclear pore (IDA); nucleus (IEA)
YNR018W::chr14_4	AIM38	0.495477													Putative protein of unknown function; non-tagged protein is detected in purified mitochondria; may interact with respiratory chain complex IV; null mutant is viable and displays reduced frequency of mitochondrial genome loss	molecular_function (ND)	biological_process (ND)	integral to membrane (IEA); membrane (IEA); mitochondrial membrane (IEA); mitochondrion (IDA, IEA)
YER106W::chr00_5	MAM1	0.495206													Monopolin, kinetochore associated protein involved in chromosome attachment to meiotic spindle	molecular_function (ND)	meiosis (IEA); meiotic chromosome segregation (IMP); meiotic sister chromatid cohesion involved in meiosis I (IMP, IGI)	condensed nuclear chromosome kinetochore (IDA); monopolin complex (IDA); nucleus (IEA)
YPR124W::chr16_5	CTR1	0.494879													High-affinity copper transporter of the plasma membrane, mediates nearly all copper uptake under low copper conditions; transcriptionally induced at low copper levels and degraded at high copper levels	copper ion transmembrane transporter activity (IEA); copper uptake transmembrane transporter activity (IMP)	copper ion import (IMP); copper ion transport (IEA); ion transport (IEA); translational elongation (RCA); transport (IEA)	integral to membrane (IEA); membrane (IEA); membrane fraction (IDA); plasma membrane (IDA)
YER119C::chr00_5	AVT6	0.494438													Vacuolar aspartate and glutamate exporter; member of a family of seven genes (AVT1-7) related to vesicular GABA-glycine transporters; involved in compartmentalizing acidic amino acids in response to nitrogen starvation	L-aspartate transmembrane transporter activity (IMP); L-glutamate transmembrane transporter activity (IMP); transporter activity (ISS)	amino acid export from vacuole (IMP); amino acid transport (IEA); transmembrane transport (IMP); transport (IEA); vacuolar protein catabolic process (RCA)	fungal-type vacuole (IDA); fungal-type vacuole membrane (IDA); integral to membrane (IEA); membrane (IEA); vacuolar membrane (IEA); vacuole (IEA)
YNL175C::chr14_2	NOP13	0.494295													Nucleolar protein found in preribosomal complexes; contains an RNA recognition motif (RRM)	RNA binding (IEA, ISS); nucleic acid binding (IEA); nucleotide binding (IEA)	biological_process (ND)	nucleolus (IDA, IEA); nucleus (IEA); preribosome (IDA)
YER133W::chr00_5	GLC7	0.493601													Type 1 serine/threonine protein phosphatase catalytic subunit, involved in many processes (eg: glycogen metabolism, sporulation, mitosis); accumulates at mating projections by interaction with Afr1p; interacts with many regulatory subunits	RNA binding (RCA); hydrolase activity (IEA); metal ion binding (IEA); phosphoprotein phosphatase activity (IEA); protein serine/threonine phosphatase activity (IDA)	DNA damage checkpoint (IMP); DNA replication checkpoint (IGI, IMP); RNA polyadenylation (RCA); ascospore formation (IMP); carbohydrate metabolic process (IEA); cell budding (IMP); cell cycle (IEA); cell division (IEA); cellular ion homeostasis (IMP); chromosome segregation (IMP); energy reserve metabolic process (RCA); glycogen metabolic process (IMP, IEA); histone dephosphorylation (IMP, IDA); m…	cellular bud neck (IDA); condensed nuclear chromosome kinetochore (IDA); cytoplasm (IEA); mRNA cleavage and polyadenylation specificity factor complex (IPI); mating projection base (IDA); nucleolus (IDA); nucleus (IEA); protein phosphatase type 1 complex (IDA); spindle pole body (IDA)
YJL161W::chr00_14	FMP33	0.493463													Putative protein of unknown function; the authentic, non-tagged protein is detected in highly purified mitochondria in high-throughput studies	molecular_function (ND)	biological_process (ND)	integral to membrane (IEA); membrane (IEA); mitochondrial membrane (IEA); mitochondrion (IDA, IEA)
YOR140W::chr15_2	SFL1	0.492138													Transcriptional repressor and activator; involved in repression of flocculation-related genes, and activation of stress responsive genes; negatively regulated by cAMP-dependent protein kinase A subunit Tpk2p	DNA binding (IEA); sequence-specific DNA binding (IEA, IDA); sequence-specific DNA binding transcription factor activity (IEA); specific RNA polymerase II transcription factor activity (IDA); specific transcriptional repressor activity (IDA, IMP); transcription activator activity (IMP)	negative regulation of transcription from RNA polymerase II promoter (IMP, IPI); regulation of transcription (IEA); regulation of transcription, DNA-dependent (IEA); transcription (IEA)	nuclear chromosome (IPI); nucleus (IEA)
YGL003C::chr7_1	CDH1	0.490777													Cell-cycle regulated activator of the anaphase-promoting complex/cyclosome (APC/C), which directs ubiquitination of cyclins resulting in mitotic exit; targets the APC/C to specific substrates including Cdc20p, Ase1p, Cin8p and Fin1p	protein binding, bridging (IPI); ubiquitin-protein ligase activity (IDA)	activation of mitotic anaphase-promoting complex activity (IMP); cell cycle (IEA); cell division (IEA); cyclin catabolic process (IMP); mitosis (IEA); mitotic metaphase/anaphase transition (TAS); mitotic sister chromatid segregation (TAS); mitotic spindle elongation (TAS); negative regulation of spindle pole body separation (IGI, IMP); protein ubiquitination (IPI); regulation of catalytic activit…	anaphase-promoting complex (IPI); cytoplasm (IDA, IEA); nucleus (IEA, IDA)
YLR077W::chr12_2	FMP25	0.490518													Putative protein of unknown function; the authentic, non-tagged protein is detected in highly purified mitochondria in high-throughput studies	molecular_function (ND)	biological_process (ND)	integral to membrane (IEA); membrane (IEA); mitochondrial membrane (IEA); mitochondrion (IDA, IEA)
YNL254C::chr14_1	RTC4	0.490162													Protein of unknown function; null mutation suppresses cdc13-1 temperature sensitivity; (GFP)-fusion protein localizes to both the cytoplasm and the nucleus	molecular_function (ND)	biological_process (ND)	cytoplasm (IDA); nucleus (IDA)
YNL115C::chr00_16b	YNL115C	0.489878													Putative protein of unknown function; green fluorescent protein (GFP)-fusion protein localizes to mitochondria; YNL115C is not an essential gene	molecular_function (ND)	biological_process (ND)	fungal-type vacuole (IDA); integral to membrane (IEA); membrane (IEA); vacuolar membrane (IEA); vacuole (IEA)
YOR199W::chr15_3	YOR199W	0.489791													Dubious open reading frame unlikely to encode a protein, based on available experimental and comparative sequence data
YJL130C::chr10_1	URA2	0.489664													Bifunctional carbamoylphosphate synthetase (CPSase)-aspartate transcarbamylase (ATCase), catalyzes the first two enzymatic steps in the de novo biosynthesis of pyrimidines; both activities are subject to feedback inhibition by UTP	ATP binding (IEA); amino acid binding (IEA); aspartate carbamoyltransferase activity (IDA, IEA, IMP); carbamoyl-phosphate synthase (glutamine-hydrolyzing) activity (IDA, IEA); carbamoyl-phosphate synthase activity (IEA); carboxyl- or carbamoyltransferase activity (IEA); catalytic activity (IEA); ligase activity (IEA); nucleotide binding (IEA); transferase activity (IEA)	'de novo' pyrimidine base biosynthetic process (IMP, IEA, IDA); cellular amino acid metabolic process (IEA); glutamine metabolic process (IEA, IDA); metabolic process (IEA); negative regulation of pyrimidine base metabolic process (IDA); nitrogen compound metabolic process (IEA); pyrimidine nucleotide biosynthetic process (IEA); regulation of translation (RCA)	cytoplasm (IDA); integral to membrane (IDA); mitochondrion (IDA)
YDL147W::chr4_2	RPN5	0.488926													Essential, non-ATPase regulatory subunit of the 26S proteasome lid, similar to mammalian p55 subunit and to another S. cerevisiae regulatory subunit, Rpn7p	molecular_function (ND)	proteolysis (RCA); ubiquitin-dependent protein catabolic process (TAS)	proteasome complex (IEA); proteasome regulatory particle, lid subcomplex (IDA); proteasome storage granule (IDA)
YLL015W::chr12_1	BPT1	0.48825													ABC type transmembrane transporter of MRP/CFTR family, found in vacuolar membrane, involved in the transport of unconjugated bilirubin and in heavy metal detoxification via glutathione conjugates, along with Ycf1p	ATP binding (IEA); ATPase activity (IEA, RCA); ATPase activity, coupled (RCA); ATPase activity, coupled to movement of substances (RCA); ATPase activity, coupled to transmembrane movement of substances (IEA, RCA); P-P-bond-hydrolysis-driven transmembrane transporter activity (RCA); active transmembrane transporter activity (RCA); bilirubin transmembrane transporter activity (IMP, IGI); cadmium io…	bilirubin transport (IMP, IGI); cadmium ion transport (IDA); ion homeostasis (RCA); ion transport (RCA); transmembrane transport (IEA); transport (IEA)	fungal-type vacuole membrane (IDA); integral to membrane (IEA); membrane (IEA); vacuolar membrane (IEA); vacuole (IEA)
YBR075W::chr2_2	YBR075W	0.487116													Merged open reading frame, does not encode a discrete protein; YBR075W was originally annotated as an independent ORF, but as a result of a sequence change, it was merged with an adjacent ORF into a single reading frame, designated YBR074W
YBR235W::chr2_4	YBR235W	0.486835													Putative ion transporter, similar to mammalian electroneutral Na(+)-(K+)-C1- cotransporter family; YBR235W is not an essential gene	ion transmembrane transporter activity (ISS)	transmembrane transport (IEA, ISS); transport (IEA)	cellular_component (ND); integral to membrane (IEA); membrane (IEA)
YDR356W::chr4_7	SPC110	0.486482													Inner plaque spindle pole body (SPB) component, ortholog of human kendrin; involved in connecting nuclear microtubules to SPB; interacts with Tub4p-complex and calmodulin; phosphorylated by Mps1p in cell cycle-dependent manner	structural constituent of cytoskeleton (IPI)	M phase (RCA); chromosome segregation (RCA); karyogamy involved in conjugation with cellular fusion (IMP, IGI); microtubule nucleation (IPI); mitotic cell cycle (RCA); mitotic spindle organization in nucleus (RCA); nuclear division (RCA); organelle fission (RCA)	central plaque of spindle pole body (IDA); chromosomal part (RCA); chromosome, centromeric region (RCA); condensed chromosome (RCA); condensed chromosome kinetochore (RCA); condensed chromosome, centromeric region (RCA); condensed nuclear chromosome (RCA); condensed nuclear chromosome kinetochore (RCA); condensed nuclear chromosome, centromeric region (RCA); inner plaque of spindle pole body (IDA…
YPR168W::chr16_5	NUT2	0.48592													Subunit of the RNA polymerase II mediator complex; associates with core polymerase subunits to form the RNA polymerase II holoenzyme; required for transcriptional activation and has a role in basal transcription	RNA polymerase II transcription mediator activity (IPI, IEA)	regulation of transcription (IEA); regulation of transcription from RNA polymerase II promoter (IEA); transcription (IEA); transcription from RNA polymerase II promoter (IPI, IDA)	mediator complex (IEA, IDA); nucleus (IEA)
YPL115C::chr16_2	BEM3	0.485611													Rho GTPase activating protein (RhoGAP) involved in control of the cytoskeleton organization; targets the essential Rho-GTPase Cdc42p, which controls establishment and maintenance of cell polarity, including bud-site assembly	GTPase activator activity (IEA); Rho GTPase activator activity (IPI, IGI, IDA); phosphatidylinositol-3-phosphate binding (IDA); phosphoinositide binding (IEA)	budding cell apical bud growth (IPI); budding cell isotropic bud growth (IPI); cell communication (IEA); cell division (RCA); establishment of cell polarity (TAS); invasive growth in response to glucose limitation (IPI); negative regulation of Rho protein signal transduction (IPI, IGI, IMP); pseudohyphal growth (IPI); regulation of signal transduction (RCA); reproduction (RCA); sexual reproductio…	cell cortex (IDA); cellular bud tip (IDA); cytoplasm (IEA, IDA); incipient cellular bud site (IDA); intracellular (IEA); mating projection tip (IDA)
YOR034C::chr15_1	AKR2	0.485557													Ankyrin repeat-containing protein similar to Akr1p; member of a family of putative palmitoyltransferases containing an Asp-His-His-Cys-cysteine rich (DHHC-CRD) domain; possibly involved in constitutive endocytosis of Ste3p	acyltransferase activity (IEA); metal ion binding (IEA); protein-cysteine S-palmitoleyltransferase activity (ISS); transferase activity (IEA); zinc ion binding (IEA)	endocytosis (ISS); protein palmitoylation (ISS)	Golgi apparatus (IDA); integral to membrane (IEA); membrane (IEA)
YHR004C::chr00_10	NEM1	0.485432													Probable catalytic subunit of Nem1p-Spo7p phosphatase holoenzyme; regulates nuclear growth by controlling phospholipid biosynthesis, required for normal nuclear envelope morphology and sporulation; homolog of the human protein Dullard	hydrolase activity (IEA); phosphatase activity (IEA); phosphoprotein phosphatase activity (IDA, IEA)	ascospore formation (IMP); nuclear envelope organization (IMP); regulation of lipid biosynthetic process (IGI)	endoplasmic reticulum (IEA); endoplasmic reticulum membrane (IEA); integral to membrane (IEA, IDA, ISM); membrane (IEA); mitochondrion (IDA); nuclear membrane (IEA); nuclear membrane-endoplasmic reticulum network (IDA); nucleus (IEA)
YLR279W::chr12_4	YLR279W	0.485387													Dubious open reading frame unlikely to encode a functional protein, based on available experimental and comparative sequence data
YDL120W::chr4_2	YFH1	0.484758													Mitochondrial matrix iron chaperone; oxidizes and stores iron; interacts with Isu1p to promote Fe-S cluster assembly; mutation results in multiple Fe/S-dependent enzyme deficiencies; human frataxin homolog is mutated in Friedrich's ataxia	ferrous iron binding (IDA); ferroxidase activity (IDA); iron chaperone activity (IGI, IDA)	cellular iron ion homeostasis (IMP, IDA, IGI); glutathione metabolic process (IMP); ion transport (IEA); iron ion transport (IEA); iron-sulfur cluster assembly (IGI, IPI, IMP, IDA); oxidation reduction (RCA); translational elongation (RCA); transport (IEA)	mitochondrial matrix (IEA, IDA); mitochondrion (IDA, IEA)
YDL175C::chr4_2	AIR2	0.484075													Zinc knuckle protein, involved in nuclear RNA processing and degredation as a component of the TRAMP complex; stimulates the poly(A) polymerase activity of Pap2p in vitro; functionally redundant with Air1p	metal ion binding (IEA); nucleic acid binding (IEA); polynucleotide adenylyltransferase activity (IDA, IGI); zinc ion binding (IEA)	ncRNA polyadenylation (IDA); nuclear mRNA surveillance of mRNA 3'-end processing (IGI); nuclear polyadenylation-dependent CUT catabolic process (IGI); nuclear polyadenylation-dependent rRNA catabolic process (IGI); nuclear polyadenylation-dependent snRNA catabolic process (IGI); nuclear polyadenylation-dependent snoRNA catabolic process (IGI); nuclear polyadenylation-dependent tRNA catabolic proc…	TRAMP complex (IDA); nucleolus (IDA); nucleus (IEA)
YBR216C::chr2_4	YBP1	0.483991													Protein required for oxidation of specific cysteine residues of the transcription factor Yap1p, resulting in the nuclear localization of Yap1p in response to stress	molecular_function (ND)	cellular response to oxidative stress (IDA)	cytoplasm (IDA, IEA)
YKL197C::chr11_3	PEX1	0.48376													AAA-peroxin that heterodimerizes with AAA-peroxin Pex6p and participates in the recycling of peroxisomal signal receptor Pex5p from the peroxisomal membrane to the cystosol; induced by oleic acid and upregulated during anaerobiosis	ATP binding (IEA); ATPase activity (ISS, IMP); binding (IEA); nucleoside-triphosphatase activity (IEA); nucleotide binding (IEA); protein heterodimerization activity (IMP, IPI)	peroxisome organization (IEA); protein import into peroxisome matrix, receptor recycling (IMP, IDA, IGI)	cytoplasm (IEA); membrane (IEA); membrane fraction (IDA); peroxisomal membrane (IEA); peroxisome (IEA, IDA); soluble fraction (IDA)
YJR022W::chr00_17b	LSM8	0.483525													Lsm (Like Sm) protein; forms heteroheptameric complex (with Lsm2p, Lsm3p, Lsm4p, Lsm5p, Lsm6p, and Lsm7p) that is part of spliceosomal U6 snRNP and is also implicated in processing of pre-tRNA, pre-snoRNA, and pre-rRNA	RNA binding (IDA, IPI)	mRNA processing (IEA); nuclear mRNA splicing, via spliceosome (IPI); peptidyl-amino acid modification (RCA); rRNA processing (IEA); tRNA processing (IEA)	U4/U6 x U5 tri-snRNP complex (IDA); U6 snRNP (TAS, IDA); cytoplasm (IEA); nucleolus (IDA); nucleus (IEA, IDA); ribonucleoprotein complex (IEA)
YJR032W::chr00_13	CPR7	0.482992													Peptidyl-prolyl cis-trans isomerase (cyclophilin), catalyzes the cis-trans isomerization of peptide bonds N-terminal to proline residues; binds to Hsp82p and contributes to chaperone activity	binding (IEA); isomerase activity (IEA); peptidyl-prolyl cis-trans isomerase activity (IEA, IDA); unfolded protein binding (IDA)	protein folding (IEA); protein refolding (IDA); response to stress (IMP, IGI)	cytosol (IPI)
YKL059C::chr11_1	MPE1	0.482363													Essential conserved subunit of CPF (cleavage and polyadenylation factor), plays a role in 3' end formation of mRNA via the specific cleavage and polyadenylation of pre-mRNA, contains a putative RNA-binding zinc knuckle motif	RNA binding (IC); metal ion binding (IEA); nucleic acid binding (IEA); zinc ion binding (IEA)	RNA 3'-end processing (RCA); mRNA cleavage (IPI, IMP, IGI, IDA); mRNA polyadenylation (IMP, IGI, IPI, IDA); mRNA processing (IEA); transcription termination (RCA)	mRNA cleavage and polyadenylation specificity factor complex (IPI); nucleus (IEA)
YLL004W::chr12_1	ORC3	0.481788													Subunit of the origin recognition complex, which directs DNA replication by binding to replication origins and is also involved in transcriptional silencing	DNA binding (IEA); DNA replication origin binding (IDA); chromatin binding (IDA)	DNA replication (IEA); DNA-dependent DNA replication initiation (IMP); chromatin silencing at silent mating-type cassette (IDA); gene silencing (RCA); pre-replicative complex assembly (IDA); regulation of gene expression, epigenetic (RCA)	DNA replication preinitiation complex (IDA); nuclear origin of replication recognition complex (IEA, IDA, IMP); nucleus (IEA); pre-replicative complex (IDA)
YER093C-A::chr00_8	AIM11	0.481766													Protein of unknown function; null mutant is viable but shows increased loss of mitochondrial genome and synthetic interaction with prohibitin (phb1); contains an intron	molecular_function (ND)	biological_process (ND)	cellular_component (ND); integral to membrane (IEA); membrane (IEA)
YPL216W::chr16_1	YPL216W	0.48129													Putative protein of unknown function; YPL216W is not an essential gene	molecular_function (ND)	biological_process (ND); chromatin modification (IEA); regulation of transcription (IEA); transcription (IEA)	cellular_component (ND); nucleus (IEA)
YNL112W::chr14_3	DBP2	0.481197													Essential ATP-dependent RNA helicase of the DEAD-box protein family, involved in nonsense-mediated mRNA decay and rRNA processing	ATP binding (IEA); ATP-dependent RNA helicase activity (RCA); ATP-dependent helicase activity (IEA, RCA); ATPase activity (RCA); ATPase activity, coupled (RCA); RNA binding (IEA); RNA helicase activity (ISS); RNA-dependent ATPase activity (RCA); helicase activity (IEA); hydrolase activity (IEA); nucleic acid binding (IEA); nucleotide binding (IEA); purine NTP-dependent helicase activity (RCA)	nuclear-transcribed mRNA catabolic process, nonsense-mediated decay (IEA, IPI); rRNA processing (IEA, IMP); regulation of translation (RCA); ribosome biogenesis (IEA)	cytoplasm (IDA, IEA); mitochondrion (IDA); nucleus (IEA, IDA)
YLR421C::chr12_5	RPN13	0.480232													Subunit of the 19S regulatory particle of the 26S proteasome lid; acts as a ubiquitin receptor for the proteasome; null mutants accumulate ubiquitinated Gcn4p and display decreased 26S proteasome stability	ubiquitin binding (IDA)	proteolysis (RCA); ubiquitin-dependent protein catabolic process (IMP)	cytoplasm (IEA); nucleus (IEA); proteasome complex (IEA); proteasome regulatory particle, lid subcomplex (IDA); proteasome storage granule (IDA)
YDL045W-A::chr4_1	MRP10	0.479882													Mitochondrial ribosomal protein of the small subunit; contains twin cysteine-x9-cysteine motifs	structural constituent of ribosome (IDA)	mitochondrial respiratory chain complex assembly (IMP); mitochondrial translation (IMP, IC)	mitochondrial small ribosomal subunit (IDA); mitochondrion (IEA); ribonucleoprotein complex (IEA); ribosome (IEA)
YJR099W::chr00_12	YUH1	0.479652													Ubiquitin C-terminal hydrolase that cleaves ubiquitin-protein fusions to generate monomeric ubiquitin; hydrolyzes the peptide bond at the C-terminus of ubiquitin; also the major processing enzyme for the ubiquitin-like protein Rub1p	cysteine-type peptidase activity (IEA); hydrolase activity (IEA); peptidase activity (IEA); ubiquitin thiolesterase activity (IEA); ubiquitin-specific protease activity (IDA)	protein deubiquitination (IDA); ubiquitin-dependent protein catabolic process (IEA)	cytoplasm (IC); intracellular (IEA)
YMR310C::chr13_5	YMR310C	0.479065													Putative protein of unknown function; predicted to be involved in ribosome biogenesis; green fluorescent protein (GFP)-fusion protein localizes to the nucleus; YMR310C is not an essential gene	molecular_function (ND)	biological_process (ND)	nucleus (IDA)
[truncated: 5,547 more rows]

## Sheet: Sheet1
z_result_nq	09_08_06_Sinta_292.8	elesclomol	292.8	nM	292.8 nM			5_20	heho_080922	YPD
z_result_nm	09_08_06_Sinta_292.8	elesclomol	292.8	nM	292.8 nM			5_20	heho_080922	YPD
ratio_result_nq	09_08_06_Sinta_292.8	elesclomol	292.8	nM	292.8 nM			5_20	heho_080922	YPD
[truncated: 5 more rows]
